# Supplementary material for: Effect of paleopolyploidy and allopolyploidy on gene expression in banana
Source: BMC Genomics. 2019 Mar 27;20:244. doi: 10.1186/s12864-019-5618-0 (PMC6438041; doi:10.1186/s12864-019-5618-0)
Supplement: Supplementary file 3 — List of 3674 genes showing different expression levels between ‘Cachaco’ (ABB) and both AAA cultivars (‘Grande Naine’ and ‘Mbwazirume’). LogFC, logCPM, p-value and FDR are reported for both comparisons. (XLSX 513 kb) [file 12864_2019_5618_MOESM3_ESM.xlsx]

## Sheet: Sheet1
	Cachaco vs Grande Naine					Cachaco vs Mbwazirume
	logFC	logCPM	PValue	FDR		logFC	logCPM	PValue	FDR
Ma00_t00180	-1.29839122209644	4.95487580055877	1.92411227558065e-06	2.74415305634098e-05		-2.42199555206218	4.74465640045758	5.36504741635849e-16	4.12510799230618e-14
Ma00_t00290	-0.565792244298801	6.06085379488126	0.00131444039966387	0.00773149593356664		-0.40866486617896	6.1584134563378	0.0104462120868728	0.0398732216399511
Ma00_t00320	-1.7902442183931	0.813751228129038	6.79201760448507e-06	8.40385932874647e-05		-1.9299217516361	0.811382801517994	0.000116472210598789	0.000953445259197136
Ma00_t00360	1.79365144969947	4.2267018963204	8.44344784146462e-11	2.99365759886389e-09		1.44491101275071	3.99864876395235	3.15255037091968e-08	6.37002740851734e-07
Ma00_t00390	1.34937956163606	2.69809259260687	9.23980378578563e-08	1.74611962671479e-06		1.54143687587608	2.86974476021862	5.37220936472454e-09	1.29726368342346e-07
Ma00_t00410	-1.37804195283505	3.62194753076973	5.99729635568506e-08	1.18552346000613e-06		-2.44026889056807	3.43294952996964	9.38465319559108e-12	3.84828890326947e-10
Ma00_t00430	3.04309966459329	1.3136230424982	4.43730716946562e-15	3.07687963545211e-13		2.83773058561226	1.18270664740497	2.22931527725498e-12	1.00947968708521e-10
Ma00_t00540	-1.74582183199278	3.11931937103959	1.92069350540509e-14	1.22058009471173e-12		-1.29323012939079	3.26457094905037	0.000129850443769746	0.00104833763349254
Ma00_t00550	-1.40539122664771	2.41137463018427	1.14534996150834e-06	1.71332772051025e-05		-0.961792101740382	2.57220478733842	3.37080281013494e-05	0.000323289523680212
Ma00_t00990	1.09876735156465	4.03574707604825	0.000114053897929318	0.000985370908554168		0.829774851631908	3.89410114561215	0.000266446788744847	0.00194032660473664
Ma00_t01030	1.48344310172498	0.429770288156564	0.00207063686774287	0.0113050744058621		3.31522983313596	1.89500633681722	1.69000996918387e-14	1.04355161034221e-12
Ma00_t01040	1.23411063465277	0.529295718178045	0.00546408376607121	0.0250029486920739		3.11566703151916	1.99663248620175	8.54163206089204e-20	9.96774596004538e-18
Ma00_t01100	-4.54955058925799	0.908521676244605	9.50553853409017e-15	6.32759936368047e-13		-8.47618196906835	0.878267539248424	6.14634163738908e-21	8.43609274478947e-19
Ma00_t01110	-4.3218215387952	0.698331354332491	3.61904357158295e-11	1.34963968039971e-09		-8.24167225065866	0.659852104752319	1.82362269171352e-16	1.52390426193978e-14
Ma00_t01130	2.52891659890716	0.619855989548964	2.81736949623701e-10	9.00960760516546e-09		1.58133395818878	-0.0153182342306216	0.000373546013292159	0.00258776240401642
Ma00_t01240	-3.83756090424252	1.02639072854376	3.2318193523353e-08	6.84595496377343e-07		-4.69721262251159	1.01023867076064	9.38223566662347e-10	2.6468096145778e-08
Ma00_t01280	2.38929159987353	2.18110114147622	3.49172873388467e-15	2.44026931751042e-13		2.620336507026	2.406015661533	1.3366388310467e-15	9.44201670251387e-14
Ma00_t01300	0.693317330177766	3.7645552396625	0.000543067946684799	0.00370586115232602		1.01356052347207	4.00138257896638	1.51199938113436e-07	2.59914754096361e-06
Ma00_t01310	-7.40017782424934	-0.0597012066804651	7.23166908060699e-15	4.91218501554394e-13		-2.22139398522739	0.186490327659637	4.92864989373991e-06	6.01381555436067e-05
Ma00_t01510	-2.52766982187545	3.23205476536763	3.42902046593607e-20	4.38964076665768e-18		-3.44020348838714	3.16057215500754	2.22719473547079e-28	6.62903242051925e-26
Ma00_t01570	-1.86458214814799	0.477543264119149	6.75090148700797e-06	8.35686907924506e-05		-1.23813743638184	0.644057643601056	0.00117643653745881	0.0067675126797613
Ma00_t01610	1.78874408718644	3.23486189754354	5.07366925216597e-07	8.20756933034163e-06		1.96916065489903	3.40661393513877	3.86716541403939e-08	7.6277894130978e-07
Ma00_t01640	-1.1807749280027	2.88060236651593	1.44333281825119e-06	2.11511408649282e-05		-0.818939411665127	3.02929660934054	0.00478199341168901	0.0213725334023354
Ma00_t01670	-3.44801711587313	0.896354336197165	3.02804601927633e-05	0.000313482820199342		-3.11876665603019	0.94611272635225	3.49598045191853e-06	4.45019328069783e-05
Ma00_t01700	-0.951840174695676	2.82180742023737	0.000193732664910219	0.00154678250931466		-1.35711969257652	2.73105275318535	3.84528811510132e-08	7.59028928234232e-07
Ma00_t01830	1.10395629253884	2.96967252563287	2.66306442167651e-05	0.000279611263233361		0.877477282813961	2.85562423025193	0.00289251507238556	0.0142104458953066
Ma00_t01880	-0.834446150758659	4.45424521108526	4.87511033317513e-05	0.000476729844876977		-0.595977807260818	4.57503678306987	0.00266208228855112	0.0133053886459847
Ma00_t02200	2.03173245325395	2.39389301148489	2.49460232709205e-10	8.0709327051616e-09		1.9508156099118	2.36497006942882	1.28151349189369e-08	2.82658554540083e-07
Ma00_t02460	-3.12558971148044	2.78025166204159	6.17425633226223e-18	6.25102370186869e-16		-4.28614157290629	2.72826879384316	3.44141309450006e-20	4.2205107811716e-18
Ma00_t02490	-0.889599356212627	3.05613424259554	3.52266356438247e-05	0.000357598027940572		-1.8504108376277	2.82487476156814	1.55676821460599e-08	3.37193704046711e-07
Ma00_t02580	1.61923462048724	6.97922177555463	4.56922926234268e-09	1.1488656049896e-07		1.25397743842461	6.74469232657778	1.50346276162126e-05	0.000159498312196024
Ma00_t02750	-1.96295855604542	3.87605464866468	2.5564616186999e-14	1.59790853335968e-12		-1.42257941056169	4.03393528251841	7.15785619901538e-07	1.07004294984152e-05
Ma00_t02910	1.42372549941191	0.764731894906523	0.001535653871008	0.00882007239502374		1.36737923899969	0.755190962758927	0.00496794525589941	0.0220215645630481
Ma00_t02970	0.736161864713629	4.30353709737088	0.000537916671629582	0.00367447594034912		1.43071848043372	4.80509573521819	3.74157696327871e-16	2.95863802260457e-14
Ma00_t03080	-8.10704211067596	0.551513118564446	1.41960511525596e-20	1.88999127019603e-18		-8.13069805905657	0.571146374922624	6.2029880617089e-21	8.46995637910664e-19
Ma00_t03140	-0.811367610308587	3.01759673115624	0.0043202996830087	0.0206232735137097		-0.918077190008052	3.01237910880175	0.00670587805386969	0.0281029440985616
Ma00_t03150	1.13458046767862	0.204681351338382	0.00878881066454505	0.0364714723075471		1.79607506258335	0.670337083084196	2.85577910227661e-06	3.71925213467588e-05
Ma00_t03260	-8.32739795100874	2.56526415605568	7.93107935285725e-44	1.00562309489776e-40		-5.58546133619565	2.61819183393231	1.21640061575025e-35	7.32328461618732e-33
Ma00_t03360	-8.13863682628165	0.577417819507781	2.05587904722471e-17	1.94120182235647e-15		-6.25605601501428	0.609951839385149	4.22982228982681e-16	3.30525051497086e-14
Ma00_t03560	-7.76606568663252	2.0192416429996	7.44838927523836e-15	5.04652064202981e-13		-7.03027609996016	2.0470418401763	6.62946326155487e-14	3.8260235685967e-12
Ma00_t03740	-2.5093267147561	3.47900007110109	1.11508186580629e-16	9.6088300455741e-15		-2.11200989690343	3.5741586388182	5.30014656189514e-10	1.56522722881385e-08
Ma00_t03950	-3.82250111178328	2.89905400664858	4.74862992713259e-07	7.7287144908166e-06		-1.8947631479852	3.16553331459054	0.00496003444086274	0.0219901777972308
Ma00_t03960	-3.33573050701259	5.16261168880031	6.70482262955349e-08	1.31271553056706e-06		-1.66112313940599	5.4546618247792	0.00352037047995035	0.0166883704391347
Ma00_t04120	-0.727695999266157	2.23780566757546	0.00301312778023874	0.0154289525777725		-0.901780774958448	2.20803249731202	0.000279726447021365	0.00201906092141579
Ma00_t04240	0.870926556944037	3.65188496882907	9.44296503006223e-06	0.000112500147586339		2.45822180459936	4.87566177719461	3.20878232091449e-41	2.741956247775e-38
Ma00_t04450	0.963273591776209	1.29665936668336	0.0026044385442381	0.0136593234424715		1.03242527367015	1.37392413281994	0.00118728872873819	0.00681501157622419
Ma00_t04470	-0.920073460197796	1.24250012115102	0.00419480657344437	0.0201433105638376		-1.38943148729482	1.13743639925105	0.000167138325268638	0.00130527542345703
Ma00_t04930	0.654741249105593	2.22286977295081	0.00945304042251605	0.0385166193313443		1.16765524352428	2.58129174762469	1.81790344854086e-06	2.48998254146057e-05
Ma00_t05020	0.806891231232643	4.67985826221072	1.98190984364469e-06	2.81452338169212e-05		0.583630849915779	4.57551173058722	0.0024030575839349	0.0122634198858903
Ma00_t05070	-1.55200631908436	3.48382749391377	6.71119405772176e-14	3.85958885907035e-12		-1.09334395208249	3.64358110059919	2.49009592884047e-08	5.16948598393293e-07
Ma00_t05080	-1.0843326292788	1.89630671797994	0.00300897298281133	0.0154106412027923		-2.09195347251516	1.68822978405847	1.32887729156762e-06	1.86946146859407e-05
Ma00_t05310	5.86073880305008	0.141985769785848	6.0904601831425e-12	2.56193812474779e-10		5.79267293051754	0.126095918334448	2.80186404918322e-15	1.92782801721724e-13
Ma01_t00020	2.73697150724502	2.9552723466885	1.17624969543101e-20	1.59795921633885e-18		2.16064056005718	2.51239178411794	4.91508019389637e-15	3.23078100090111e-13
Ma01_t00120	-0.804977239251137	2.09745064269567	0.00943200625808416	0.0384603415978571		-1.15540406636084	2.0143566098494	2.27973050881639e-05	0.000229532729679005
Ma01_t00190	-1.01985255877532	2.39205156738242	0.000222142065791255	0.00173816537931935		-0.92540231536624	2.45306106020382	0.000528771138193015	0.00346540016099282
Ma01_t00200	0.891994271653908	1.80570481606886	0.00221048999171744	0.0119383006384569		1.22903142157574	2.05850716439972	1.30554366830898e-06	1.84545633796718e-05
Ma01_t00220	-2.8019229750437	5.36993712168431	9.25640378660681e-27	2.28213207061092e-24		-2.58100620606032	5.43191074260272	1.94858247693318e-13	1.04278686492848e-11
Ma01_t00420	0.57067165249033	5.53097850715746	0.00183759341723691	0.0102685414314307		0.523532448497297	5.53603418955388	0.0109068241514542	0.0412760759133859
Ma01_t00430	0.762080149236375	4.59094135372706	0.00895931952520103	0.0370204532894984		-1.11229796798913	3.74906574903661	0.00214462523075181	0.0111812142917667
Ma01_t00630	1.37384385093694	3.19448940194388	2.8863990114086e-05	0.000301075164619732		0.917621521088182	2.91876536976319	0.00315903730112979	0.0152957038683239
Ma01_t00730	-1.27538404932554	6.48821523565155	1.28891523044428e-05	0.000147106497389798		-1.54456420174499	6.44666993197194	1.22318531703867e-09	3.4000187878651e-08
Ma01_t00800	0.611442390078559	2.97181979614943	0.00724199373965634	0.0312989072075685		0.679074660699094	3.04485444554081	0.00269670630485805	0.0134581292418406
Ma01_t00870	-4.37601038253121	0.152058142744087	5.74063643219314e-11	2.07967246639465e-09		-4.41800464934228	0.169390633267983	9.15679660206982e-11	3.10978899985679e-09
Ma01_t00950	-0.987606656490285	5.18094630992956	3.6795324495925e-06	4.85986659401287e-05		-1.90737196059683	4.96626877949183	1.16160748029294e-16	9.76856576284447e-15
Ma01_t00960	-0.737586960605343	5.75074254341595	0.00624868475519426	0.0278442296506718		-0.813021435175882	5.75581552418681	0.0110103876774276	0.0416188883526051
Ma01_t01080	-1.87809000053946	3.02564331284089	4.97346486212415e-09	1.240131631917e-07		-4.41665702184793	2.78075632028625	4.12121433644202e-27	1.09170967772349e-24
Ma01_t01110	-1.05029197074229	3.1923302135285	0.00336655634382681	0.0168815999561349		-1.21234361720976	3.17473661039277	0.003798468551053	0.0177807796284492
Ma01_t01190	-2.1338082030089	3.913910227764	1.53761327924378e-10	5.20229082419621e-09		-0.765205125137322	4.31152966441088	0.00184697413750704	0.00988810527537622
Ma01_t01390	-1.84843945392701	4.15897658929401	1.13967398183774e-12	5.31455325996383e-11		-1.48052829679779	4.27649621449103	7.04005060210193e-12	2.96960096257452e-10
Ma01_t01490	0.724385034288607	3.9303667716885	0.000269729965233414	0.00205202850979146		0.914496419276895	4.08371769791387	1.78005633817338e-05	0.000184839015219462
Ma01_t01500	-1.37046286100256	5.04443530325347	2.50642625501135e-09	6.67386118921871e-08		-1.44400676280868	5.05630129318359	1.23360887156532e-09	3.41823211378297e-08
Ma01_t01530	2.22505595246391	3.02910812808267	2.06667802958834e-13	1.0962039022679e-11		1.53907185123371	2.53416495092475	1.67803506310876e-07	2.85126034777107e-06
Ma01_t01540	1.74705611095936	1.49535964188961	6.95449139555223e-05	0.000646794419802198		2.69193591093795	2.2723239271764	7.3898733914603e-13	3.62514344703303e-11
Ma01_t01620	-1.69428434746216	3.51875047047719	2.55934444939168e-05	0.000270319970860581		-2.75665813704216	3.36487000295943	1.31978729537761e-10	4.33761357996934e-09
Ma01_t01680	-1.26648394317426	5.14389765260808	1.87104719390727e-06	2.6713337068187e-05		-1.64602967551181	5.07614478001986	9.34416978984897e-06	0.000104884346497076
Ma01_t01940	1.95761520750274	0.691894153358768	8.4457645944878e-05	0.000765697561652797		1.75048537642526	0.578274479446339	1.01781271815209e-05	0.000113332740243165
Ma01_t01960	1.72336612572877	2.72496020886797	3.30791335698356e-08	6.97899505283696e-07		3.02474460145404	3.82935934435978	1.15455173911606e-40	9.55752361537013e-38
Ma01_t02050	-0.661602820200582	3.92721483115981	0.0082757541354731	0.0347621523324269		-1.67142195478451	3.6520788840499	5.64341516526792e-09	1.35166426517131e-07
Ma01_t02090	-0.923337342826223	3.66814667684462	1.22802561865472e-05	0.000141430095795499		-0.659172995076294	3.79492662466882	0.00210058964974509	0.0109991341810135
Ma01_t02480	-1.87034813119975	4.77023629480939	2.32753354560488e-20	3.03800175092261e-18		-1.64064638556461	4.85403425661557	3.21497163246932e-17	2.93671029462456e-15
Ma01_t02500	0.803736321594271	3.89272209534678	0.00134767373825294	0.00790407679040991		0.663571705179871	3.83950456063774	0.00760266362741987	0.0310938026077432
Ma01_t02540	-1.61048988921206	1.09987482755876	1.57028738051841e-06	2.28701163525843e-05		-1.07040128003978	1.2667390986362	0.000749406405715858	0.00463075142670365
Ma01_t02620	-1.82270177078698	3.62834105947004	2.31462650803478e-10	7.52522100481589e-09		-1.18510715337279	3.82290455012091	0.00370130376689535	0.0173904818703544
Ma01_t02660	0.806894002466084	2.05472479634973	0.0112737619408129	0.0442622322615785		0.683415746752718	2.01455006096828	0.0130671406215901	0.0475805573973775
Ma01_t02760	-3.06951153741804	-0.0904259804941834	1.17257620407891e-07	2.16820740180618e-06		-1.51042675665585	0.157287119242553	0.000747416995065915	0.00462163309974232
Ma01_t02950	1.99651440468916	1.4194139239981	2.57315430045484e-07	4.42891916989082e-06		1.37954083236975	1.01409493865666	0.0012459677843178	0.00709952389902745
Ma01_t03010	-2.13263449041139	2.59491466736526	1.20108301318892e-10	4.1212934783739e-09		-2.44974182447825	2.57288273387277	4.15661959341979e-06	5.16945850375493e-05
Ma01_t03140	-0.813076232354614	4.06926443581967	4.96666626838849e-05	0.000483847873079815		-0.725115412139323	4.13321580055527	9.43276307980513e-05	0.000792998711469495
Ma01_t03160	-0.815409474535418	4.34011033990023	0.000432042331002803	0.0030595721137265		-2.27587747175681	3.99880534850637	1.55465949364762e-19	1.75246510581811e-17
Ma01_t03230	-1.30813137837243	3.31492953294977	2.10040713242285e-06	2.95505179036861e-05		-1.86905540139081	3.20988240283321	2.1490753407489e-09	5.69859917682067e-08
Ma01_t03240	0.60270474164046	2.84796383560102	0.0119092151717574	0.0462011031244296		0.76792524863366	2.98090522803293	0.000471254058605461	0.00315191589321877
Ma01_t03270	-1.61675725186414	3.5060264293938	4.11775122493605e-14	2.47501945522285e-12		-2.52055041409809	3.36467707446453	2.14305460887037e-26	5.20821253109873e-24
Ma01_t03350	-1.61105515528083	3.68599431240872	4.64465725778322e-05	0.000456938932624814		-1.61780014122249	3.7166689656169	1.48919400866605e-05	0.000158492363557909
Ma01_t03520	-2.04934377799843	2.5654809347918	4.13734392443513e-14	2.4811949701787e-12		-1.89762312268694	2.62517446652743	2.85824550014695e-10	8.75317032357143e-09
Ma01_t03540	0.653525471094758	7.04505868699048	0.000159555243232129	0.0013108538912502		0.532353146872713	7.00519390253601	0.00468422176680474	0.0210242349377597
Ma01_t03570	-0.669780889174592	7.8193057784315	0.000266046149282057	0.00202863998193967		-1.23865489156451	7.6580560759964	3.75183991887543e-10	1.12555197566263e-08
Ma01_t03720	-1.19682924028958	0.510577846005492	0.00393292589130402	0.0191713292645486		-1.19644470520744	0.53726659789412	0.00303531408018221	0.0147858532519358
Ma01_t03890	-1.54732275610806	1.5433042545663	4.21086372997693e-05	0.000418212116889578		-2.61223205134266	1.37908490003541	3.28177212324801e-09	8.33267369021234e-08
Ma01_t03920	0.825171605433829	4.36682110428458	0.00393405727650481	0.0191713292645486		1.00237688752843	4.51412115531803	0.0033875904179839	0.0162243446215938
Ma01_t03970	-2.54761408271012	1.56968571408818	2.29432067645903e-06	3.19012410715795e-05		-2.2769938421407	1.63577055127613	1.97211851968401e-05	0.000201704322727527
Ma01_t04050	-1.58732174892986	5.05512442134605	1.15733962144206e-10	3.98660829238523e-09		-2.80596805722553	4.86703840822052	1.22719880625322e-36	8.12712409441193e-34
Ma01_t04060	1.06071717165719	3.32282237061659	0.000389424524861601	0.00279946188539143		0.833542979359414	3.20896382257689	0.00429893893740973	0.0196546241718992
Ma01_t04180	0.957167697884597	5.31983955674168	5.29084745285407e-05	0.000511007795335825		1.33039881076653	5.60825951897662	7.84307719429169e-08	1.44581151619197e-06
Ma01_t04270	-0.935554324023946	4.97858489695617	2.90106782034783e-07	4.94537342204876e-06		-0.867486232923475	5.03382425110057	2.72371014090386e-06	3.58425641493012e-05
Ma01_t04480	-2.89274632869744	-0.0440803648230306	7.16108876132585e-07	1.12494578435294e-05		-3.69822581249764	-0.0870126720657868	4.80272657302815e-09	1.17257351999554e-07
Ma01_t04570	-1.05731713223724	2.85708028379482	0.00150214087592988	0.00865934295375297		-0.861261637885106	2.95393382817997	0.00145159063080983	0.00808677935018976
Ma01_t04620	-0.548834501621424	5.18307335954589	0.00684693091257015	0.0299119326347835		-0.767591469146763	5.13065274644817	5.00924103102137e-06	6.10091011088533e-05
Ma01_t04640	0.428755566799006	6.74380125380781	0.00964895496409188	0.0391173452845424		0.512775074939154	6.82507169202456	0.00313543850365767	0.0151870115125053
Ma01_t04660	1.26917435483724	2.13519680427867	6.84718762844228e-06	8.45248330934319e-05		1.04113754497879	2.01549507776362	0.00154770272407891	0.00855207450163753
Ma01_t04710	-1.11639231781871	1.08418065196493	0.00134492895732427	0.00788971653374605		1.20008102318868	2.22304735956342	2.95201954462118e-05	0.000287031580083889
Ma01_t05200	-2.37427558311572	2.54601602259343	1.60624834725145e-11	6.39306049959108e-10		-1.67716542675519	2.70806538904659	6.3846349391556e-07	9.62600908014978e-06
Ma01_t05310	-1.50232546458875	2.05739268216578	1.59525870459105e-06	2.32114500148338e-05		-1.32054689537794	2.13382701626953	6.56125123604654e-05	0.000578972502474593
Ma01_t05400	2.31507982032293	-0.198724302830131	6.8032297652973e-06	8.40601387288033e-05		2.43975932276075	-0.0740434803031408	9.23006745404682e-06	0.000103823561298386
Ma01_t05420	-1.6743654784286	0.339359257770935	0.000487080142359317	0.00339071449688929		-2.12415871790245	0.282298670149748	7.87233378909639e-06	9.05899748363003e-05
Ma01_t05980	1.53814171958096	0.804214763770812	0.000222064734177047	0.00173816537931935		1.65908590973942	0.924604828108325	8.83033908964084e-05	0.000751415619931211
Ma01_t06010	1.9030808059274	8.17990603756602	2.39573765642771e-09	6.41118659072369e-08		1.14409096287308	7.65030896885325	0.00557383041416673	0.0241458374120039
Ma01_t06160	4.04826132415104	0.912365245596415	6.16860458579272e-13	3.01932783650556e-11		3.92397742287714	0.847046703668128	8.97354281890402e-14	5.1010547054242e-12
Ma01_t06170	3.48725736702521	0.435581110197419	3.32211169784162e-07	5.58446137490081e-06		4.00796920382294	0.938849446246251	1.70149014081639e-10	5.4501177545618e-09
Ma01_t06280	1.00517551318569	5.71008552650674	2.18532606285166e-05	0.000235105765961823		0.916284476346452	5.68524999477627	0.0138626799699186	0.0498875685916511
Ma01_t06310	0.683375320565351	3.93473882555118	0.00102126505682611	0.00629910230903613		-0.659697501838743	3.30347705686159	0.00605025411931354	0.0257627118531711
Ma01_t06550	0.616699236590655	3.19237879197494	0.00425224945447549	0.020356822406386		0.648825002235675	3.24408989040984	0.00577793192286078	0.0248229824292007
Ma01_t06730	-3.00054945877665	4.33980851130402	2.58200999325202e-40	2.29170600301072e-37		-3.96535376963136	4.29167796118808	3.67968568865697e-66	1.94949747785046e-62
Ma01_t06770	1.92470017836841	0.609778826005192	5.80754514950983e-06	7.32531997612497e-05		1.64767991889501	0.452767629105895	2.75189381102942e-05	0.000269891399682226
Ma01_t06790	0.771532083557255	3.52422094922161	0.000431623372261356	0.00305741833817588		0.728667077508145	3.53012104760083	0.000762349607833735	0.0046997070308391
Ma01_t06900	0.770195769129254	3.95502770279615	0.000125175753896476	0.00106794450464642		0.693994576125556	3.94116123117467	0.00149486073458233	0.00829990795621165
Ma01_t06990	-1.34516030093	4.05987441220853	1.20166265225865e-07	2.21902417289481e-06		-0.710694692191115	4.29825591121107	0.00611024543824377	0.0259641324445104
Ma01_t07100	-2.5025943686097	0.820865213700558	7.49670094694684e-10	2.21057204999284e-08		-1.25514213701611	1.08895702912607	0.000273927078892788	0.00198392926747285
Ma01_t07220	-1.47310602546627	6.10544382999796	2.10652403882861e-13	1.11511760600178e-11		-1.0413224765206	6.2654501819115	0.000350807004081179	0.00245583444453236
Ma01_t07350	-0.854691255626613	5.57378316190543	1.34294298979462e-06	1.97998576906208e-05		-0.594021976406453	5.70379137951989	0.00117648233423964	0.0067675126797613
Ma01_t07370	-0.915683413701827	3.13096518470742	0.00880591161875647	0.0364876409022946		-1.65951822344535	2.95077315826917	0.00550445043672595	0.0239233621113815
Ma01_t07440	1.01922050768959	3.1200052234409	0.000273429663740381	0.00207250230314089		-0.772936602962447	2.24526829194886	0.0137295856656907	0.0494886495163124
Ma01_t07510	0.95448127157812	3.98565642624175	8.59087345552229e-07	1.32301438692997e-05		0.789690869345222	3.91283026637025	5.87902171979534e-05	0.000525600018080926
Ma01_t07590	-0.804211911555963	3.69473553600584	0.00955891596695356	0.0388336256713434		-0.749994006221387	3.74740674958231	0.00313389100459023	0.0151849247665647
Ma01_t07640	-0.886982082394016	3.00568268530477	0.00280971545240927	0.0145468196288745		-1.48025554558565	2.86125116509239	2.14516222520913e-06	2.89040423935858e-05
Ma01_t07720	-0.621175610765928	4.73527106367055	0.000563274044145043	0.00382564629305998		-0.515977451018209	4.80958185502443	0.00200369059470007	0.0105859122165147
Ma01_t07800	-1.34629247922047	1.99687172600215	0.00489635518529593	0.0228327932607486		-1.36123789468007	2.02204785010328	0.0039390314628768	0.0183061304301064
Ma01_t07830	-1.04648640076805	1.79208102040777	0.000607589758430795	0.00407308471745639		-0.772633607360249	1.91228722755352	0.0123939021638559	0.045693267961012
Ma01_t07850	-1.03103514767675	4.02499035323354	2.96646839679196e-07	5.04394342282116e-06		-0.558611044411013	4.22847698723784	0.00253326153661168	0.0127942989713715
Ma01_t07950	-0.466085580214959	8.13388748123779	0.0111912695234022	0.0440552829094663		-0.588869784816111	8.11620164324047	0.00220891529416359	0.0114711166717101
Ma01_t08040	-5.45989180181639	4.30991808890407	4.15591537411968e-43	4.81128515942107e-40		-4.76560648133891	4.3599242046617	2.26850988024927e-34	1.13382691939251e-31
Ma01_t08050	-0.732030213984217	6.45692325625522	0.00606963519680935	0.0272035307836126		-0.895275110699558	6.4293103474633	0.00506801977025343	0.0223753072856689
Ma01_t08070	-1.42290503397941	5.74839276498377	1.35317569565967e-05	0.000153519425855688		-2.30602352670439	5.5911213263623	3.04561319555338e-12	1.35139520184605e-10
Ma01_t08080	0.726585815937466	4.3512313285663	0.000138155141563806	0.00116045960707239		0.693302969875881	4.36368062813409	0.000269747176805028	0.00196146107975987
Ma01_t08160	-3.15083487412758	0.593949028485534	1.04731447490086e-11	4.28369316792399e-10		-2.94466371140611	0.635675956351024	6.17046519581197e-11	2.16211141583412e-09
Ma01_t08320	0.838623837487626	7.08506376347931	4.14230078306407e-07	6.83800638255717e-06		0.640758941474402	6.99423092820335	0.00108738147966535	0.00633210274705102
Ma01_t08480	-0.674967926838378	7.96168499883793	0.000232101565783891	0.00180706678132388		-0.621624907868909	8.0153186297246	0.000664952528313504	0.00419195442051992
Ma01_t08540	0.881815324102875	3.39025851916607	0.000193797754106193	0.00154683836888058		1.06983025700836	3.54636417513542	3.46921091819039e-06	4.422492647876e-05
Ma01_t08900	1.14407378485531	1.5785732837416	0.00158189334150954	0.00905051009977967		1.20454969958115	1.65213355622071	1.4564914003548e-05	0.000155574424174995
Ma01_t08930	0.870398241892892	5.20207010083186	7.89807552006421e-06	9.58532620203964e-05		0.592989130547186	5.06291324923476	0.00492746259275954	0.021897172327887
Ma01_t08940	1.34826311132774	1.99602061684773	9.79552325904745e-05	0.0008671057108333		1.01179842121571	1.80625342248972	0.00271795692951874	0.0135437695754235
Ma01_t08950	-5.02477790534818	2.37561185774811	2.75763582028127e-38	2.03965469407304e-35		-4.46889754954998	2.42074505108667	2.56555740524889e-35	1.47742642750093e-32
Ma01_t09030	2.26362367657899	0.689163422699886	6.01657739476809e-09	1.46840885692475e-07		2.0979536422111	0.602607557921797	2.46832781543917e-07	4.06376655257823e-06
Ma01_t09040	1.30150334115614	0.914229252841486	0.0013374690081553	0.00785287481370479		2.02218353369918	1.46193539001622	1.39995707613743e-08	3.05980717383503e-07
Ma01_t09090	0.527669103283246	4.42533739389693	0.00873619540518732	0.0363012913629717		0.547270510623601	4.46911979308534	0.00723816336764799	0.0298705324207813
Ma01_t09140	0.550262279491643	4.20727813414947	0.00185922480915821	0.0103624355457543		0.596802853562149	4.26750655412027	0.00097591937607855	0.00579513657752091
Ma01_t09170	1.01651315483665	3.92361758926271	2.81172345230137e-06	3.81588992683122e-05		1.1853769912309	4.0699178739915	6.06067979605355e-09	1.43988706544806e-07
Ma01_t09220	0.918933568388977	2.50789779867355	0.000207064974320831	0.00163460393455107		0.979502584132071	2.58033535724397	1.98706210040935e-05	0.00020299758981814
Ma01_t09300	-0.909722579288403	1.23206940885269	0.00321524686226145	0.0162606606270533		-0.819592387059847	1.29008323268703	0.00657229399688951	0.0276393186184479
Ma01_t09350	-0.917984593353835	3.47870259365184	0.000103257793446783	0.00090680912470564		-1.04228289336673	3.46827531016986	5.41397462931835e-05	0.000489308044799192
Ma01_t09600	-0.80472019655668	4.8255348140024	0.00303847581725507	0.0155229270119054		-1.10538052443206	4.75673180773859	0.000469453030707084	0.00314297066820568
Ma01_t09690	-0.996715212805312	1.39358989735426	0.00428341630701034	0.02048380473738		-1.09515545062065	1.39360948106454	0.0113677484790223	0.0427065482626551
Ma01_t09710	0.813770014610538	3.78421857530667	0.00247536550974992	0.0131062949747686		0.851376390493937	3.84043047657388	0.00609775315218007	0.0259235244746028
Ma01_t09890	-2.21982268662371	3.69538200136945	3.59553126303889e-15	2.50623588850619e-13		-1.76092357677862	3.81637724942755	2.02874278859049e-12	9.29781945843634e-11
Ma01_t10090	1.06633076289246	2.195608351196	0.00639528884690937	0.0283151573206944		1.5213338049998	2.54039950527562	0.000279554196050153	0.00201836758064011
Ma01_t10240	-6.58240848627894	3.43455814772756	5.82360685091282e-16	4.5340695795104e-14		-5.01101506157998	3.49396030858617	2.95986528211487e-16	2.3616515458802e-14
Ma01_t10280	-4.16368904067016	1.69447903508057	2.06386311573474e-18	2.15507777186937e-16		-5.17430695762732	1.68301599485109	3.37550269481951e-28	9.93522959841876e-26
Ma01_t10290	-2.4231991402246	0.687083949689705	5.48903188288494e-09	1.34955172618262e-07		-2.31587225243217	0.725564548866308	3.13890935776745e-08	6.34730602192822e-07
Ma01_t10450	1.24121095890188	4.21806677004539	5.46441867883452e-08	1.08826534152077e-06		1.15573296599197	4.19241429123377	3.23867045276156e-06	4.154594687344e-05
Ma01_t10510	-10.5581126408163	2.86075279859264	2.76795342797065e-33	1.18874670849314e-30		-10.5823500957711	2.88951724352115	3.77775115762495e-32	1.47165629655125e-29
Ma01_t10540	0.605434961284353	3.64234115779661	0.00484891007221639	0.0226750840345813		0.768957557721856	3.77507641938726	9.09259997582778e-05	0.000770022293349354
Ma01_t10620	1.60703581422681	1.02170442844935	9.64111877407379e-06	0.000114655680927764		1.07408532598363	0.703412651348181	0.00797379176663882	0.0322876404613669
Ma01_t10770	-0.669401112155877	5.83346634156333	0.000106686220531503	0.000932917567846415		-0.55892837332901	5.90927768140064	0.000913982870362648	0.00548513960940338
Ma01_t10860	0.983985087820378	1.17262181676216	0.00655634374276835	0.0288554983204451		1.12424515955058	1.2954106941052	0.000237401926125146	0.00176254961408496
Ma01_t11030	-0.636800218922343	4.7600195430296	0.00556971509736931	0.0253946582016529		-1.02760657402812	4.65351075627665	1.23568479280977e-05	0.000134770623884279
Ma01_t11210	-0.668844362525595	4.6348842118251	0.00274181714910493	0.0142395875227651		-1.08240263768908	4.52256570033935	2.690714294025e-08	5.54684993375271e-07
Ma01_t11270	-1.25238230444085	3.68978261397808	5.72017028199345e-09	1.40120491351094e-07		-1.04051770860859	3.78674361426686	1.81202462675544e-06	2.4832142970901e-05
Ma01_t11410	-1.59319020736638	0.898527624228952	6.92853886745885e-05	0.000644831193372341		-1.38364857863715	0.973369494455811	0.000699975564279507	0.00437939364614175
Ma01_t11480	1.97035553397669	1.76821989882161	5.59231314163946e-07	8.99193973565422e-06		1.96482270949988	1.80260379570884	8.87952258259835e-11	3.02726580711751e-09
Ma01_t11610	-4.33552580883456	5.09914621674076	3.01131897396176e-20	3.87354542607148e-18		-4.02435165029465	5.14688399817031	3.74672497938965e-78	3.30835815680106e-74
Ma01_t11700	0.605105102719055	4.71001721276189	0.00154519444914649	0.00886721823220339		0.674995239341743	4.78504504094732	0.000409451022875282	0.00280485068424262
Ma01_t11760	0.551823412443686	4.05147281280756	0.00570097736644746	0.0258514857521111		0.583122616067938	4.10313350350406	0.00185571139802509	0.00992485260118808
Ma01_t12100	1.10841418434541	3.73674762749052	2.7050615656856e-07	4.62902791192227e-06		0.638479593316362	3.46990721809058	0.00424734965616661	0.0194691628987461
Ma01_t12150	-2.39562117452633	3.07756849173042	9.27331135044505e-19	1.00783861766653e-16		-2.52325709903159	3.08938088284349	3.86969880068888e-15	2.58859397046082e-13
Ma01_t12250	1.70763191939074	2.94556318511953	5.42945943263388e-09	1.33985371930252e-07		1.62508748494836	2.91909518600582	1.45797624826261e-08	3.17352430702354e-07
Ma01_t12520	-0.827444383731773	4.79706698976535	5.80675158746223e-05	0.000553189175382314		-0.630891627531736	4.90258998048231	0.000893728047702509	0.00538922285081709
Ma01_t12550	-0.758771161566748	4.58127425938137	0.00412124845475886	0.0198870030092178		-0.819898660373866	4.5916925622594	0.00196104830040544	0.0104012743951801
Ma01_t12690	-0.761640076269653	2.76427814185775	0.000806027521886108	0.00514801986693725		-0.587382865454307	2.86047345698106	0.00693921189165208	0.0288843059412105
Ma01_t12810	-2.4279031908093	0.255007675496351	3.53679184901456e-07	5.90433583471541e-06		-1.75917454905439	0.386468540542841	2.50944625815397e-05	0.000249625352529097
Ma01_t12960	1.39697284312056	1.93981107616266	4.80941956541296e-06	6.20147287013322e-05		0.897996393330423	1.64601064702048	0.00729371516081212	0.0300389481669641
Ma01_t12980	-0.926434300608491	5.24620505208704	2.5712123760938e-06	3.52723709109993e-05		-0.587438226572334	5.40396110470322	0.0123628596285382	0.0456172918518231
Ma01_t13110	-0.887111677015693	4.84898967471651	1.49833785026497e-05	0.000168267574605674		-1.45382805958326	4.70736848987166	6.88835843023574e-15	4.38636093309963e-13
Ma01_t13260	2.45090912738697	1.99007490140502	1.25218300499637e-11	5.04415686445359e-10		4.21230291943261	3.58589173111295	5.66795344978598e-55	1.50144086884831e-51
Ma01_t13280	1.78223809112338	0.66386601450796	7.14376321111621e-07	1.12288655857374e-05		3.19993400783883	1.82694709345164	2.1136359052652e-23	4.02807303096944e-21
Ma01_t13290	1.76582325292737	0.745075673075566	1.12649642870513e-05	0.000131385109098254		2.26630627611629	1.15188016006513	1.30335804292394e-10	4.28893845429258e-09
Ma01_t13400	-0.898591810146535	4.75720316723451	2.25136747225196e-06	3.1402389567131e-05		-0.746964188788537	4.84333028495907	7.0425709385153e-06	8.23290839193602e-05
Ma01_t13430	2.4222517995227	2.44842866596766	4.11248260886759e-08	8.41794105247986e-07		1.74605370441481	1.944884279471	0.000284209869987369	0.00204584767825147
Ma01_t13540	-2.28792749087112	5.89559520767026	0.0029007279643336	0.0149533288314083		-5.16111370838091	5.69728350003077	8.69094846886118e-14	4.97242386479768e-12
Ma01_t13630	-1.07519462761269	5.37826457281962	9.31825773060776e-06	0.000111313256434676		-1.62606786462878	5.25545156237525	6.96205446142224e-10	2.00283945173482e-08
Ma01_t13640	-1.9089355259791	2.45122308975196	2.66646783582959e-07	4.57474478509244e-06		-2.57672966055609	2.36600238878167	9.27452246594087e-09	2.11067096325407e-07
Ma01_t13680	-1.70268188999722	5.32877721382912	2.47090401589459e-11	9.50762445537936e-10		-2.58444330279941	5.19689953008698	1.25836981157667e-20	1.65841872182418e-18
Ma01_t13700	-1.97664530446271	1.92476531422364	0.000343706319340241	0.00251563171112496		-4.24294602644622	1.70951825810791	1.58382443263362e-10	5.12277279859153e-09
Ma01_t13980	0.607110319312561	3.04857107634578	0.00969741662644989	0.0392839057526976		0.960076599233458	3.30146186158725	1.95055929861203e-05	0.000199885167583105
Ma01_t14090	-0.769213344534346	5.41310291177486	0.00788966231217473	0.0334519169404899		-1.01883920665059	5.35984841999868	0.00118249079642405	0.00679203852680143
Ma01_t14100	-0.591811188123648	4.70111426767025	0.00120027477236668	0.00718357301951173		-0.943967159142275	4.60406712665173	1.76924837325794e-07	2.99089913258474e-06
Ma01_t14110	-0.69457100973224	4.37167685613943	0.00234689812302266	0.0125408100184075		-1.4761245383986	4.156210879957	1.46211147670891e-09	4.00117076632428e-08
Ma01_t14230	-1.82129225764397	3.10343259432473	6.63010213653545e-14	3.82120626817164e-12		-1.18877581023931	3.29585848493707	1.19606115511934e-07	2.11083677542381e-06
Ma01_t14390	3.28996771204746	2.70474250162244	1.33061291044222e-20	1.78041356614798e-18		3.20499316582021	2.66171618505727	1.47559674635804e-14	9.17571779601514e-13
Ma01_t14430	-1.93337622454668	2.84979007238225	3.82799474368779e-11	1.41763582809701e-09		-0.737238059567131	3.21390138732782	0.00480028722653005	0.0214325987916368
Ma01_t14570	2.9873527609435	5.69684594361874	1.02456516442568e-16	8.94400093777892e-15		2.65598433039952	5.43881217972361	2.47050383797541e-16	2.00852457426512e-14
Ma01_t14600	-2.26668590202709	3.99165347943017	2.46964194206649e-11	9.50762445537936e-10		-3.00314299669382	3.92189617759567	4.66868807531092e-17	4.13623903394603e-15
Ma01_t14620	-4.7733353425874	2.87876543914419	1.4171382333449e-34	6.98780365542124e-32		-4.41262931846417	2.92313546981849	9.96907790289284e-27	2.53923916968876e-24
Ma01_t14700	0.719562802505197	5.97042902512195	0.000147984873373787	0.00122868513355903		0.681118411749537	5.97926920611867	0.00132125242599133	0.00747702985783171
Ma01_t14710	1.08065469644591	2.1227833127674	0.000476282642606232	0.00332685674834106		0.847801381149436	2.00776203381445	0.00253666575133478	0.0128041683980294
Ma01_t14970	-0.922489673556314	5.033896985858	1.30387215148057e-06	1.92557979908337e-05		-0.901753539218428	5.07352657763014	4.88997792290309e-05	0.000448374922733482
Ma01_t15140	-0.814479629650866	2.28531418566924	0.00304057731665769	0.0155306833321781		0.687427833176243	3.03052879356923	0.00461547384414566	0.020793180634595
Ma01_t15150	-3.50861812853716	1.80132748214809	2.08590709250986e-19	2.44675983049604e-17		-2.90572876163366	1.88186946086747	2.60386839765722e-10	8.03283670455465e-09
Ma01_t15170	-3.24854427646662	3.43303031401676	1.60449176084863e-33	7.12046701935274e-31		-2.48927220770658	3.55262882012254	6.67614909632799e-23	1.17900793041152e-20
Ma01_t15300	-1.28073948324913	4.65046380207996	1.90195303504774e-09	5.23174622564216e-08		-1.68727124076709	4.57544686212	1.06546110538828e-12	5.10380916487082e-11
Ma01_t15480	-0.809259776707383	1.64830184242695	0.00799190980055627	0.0338100702668274		-0.912008381484939	1.64507444237416	0.00260216609043238	0.0130675601394415
Ma01_t15700	-1.45216491526218	7.3281891478195	1.34280790299935e-06	1.97998576906208e-05		-1.3927143366712	7.37709837271438	5.4630250256564e-10	1.60795036588487e-08
Ma01_t15740	-5.06489804476943	1.37066066755098	2.3357542867918e-28	6.28223529236418e-26		-8.98610502365218	1.3584676168978	5.83189171777997e-36	3.76797101473149e-33
Ma01_t15770	-2.52995606049417	1.94302515696206	1.01688811390872e-12	4.78386569064441e-11		-2.8911108289922	1.92482617993154	7.92878194180971e-16	5.88328945766216e-14
Ma01_t15790	-1.03590598858188	2.83692183013213	4.3790187447456e-06	5.68226764699518e-05		-1.63691077730838	2.70197761809271	1.8054873447669e-10	5.7415798034664e-09
Ma01_t15890	0.986467317303403	2.45899925879614	0.00065936103738954	0.00436302344497299		0.8773037675807	2.42301273975713	0.00178970579305877	0.00964191711574675
Ma01_t15940	-1.0775489422234	2.79286104150382	0.000762106183910887	0.00491346279878818		-1.569503412974	2.68839351712968	1.027688384707e-05	0.000114384308028943
Ma01_t15960	0.897160700621949	4.81954885434682	0.00382758816335136	0.0187353270130455		0.901789916797478	4.8546841213619	0.00478427083348008	0.0213791049896908
Ma01_t15970	1.57591415029157	1.52691655130267	3.78059912207439e-05	0.000380589840542438		1.35005972953467	1.40692749974951	0.000747600874141172	0.00462169128494741
Ma01_t16040	-2.5056715137053	0.293572703217267	8.70803196392829e-07	1.34028189077178e-05		-2.42392875626427	0.327868074716362	1.65184773253139e-07	2.81036907095417e-06
Ma01_t16050	-2.24787068535508	2.05998872195784	5.35156550201735e-06	6.79847970525839e-05		-2.01792022494912	2.12867553244373	5.99020290743742e-11	2.10451558379333e-09
Ma01_t16060	-3.54693216880185	1.15127682619914	2.4052241745254e-16	1.98278340851665e-14		-2.38967533442131	1.29861155720589	2.51948871934729e-10	7.80599487432863e-09
Ma01_t16190	-1.4711353457679	1.03170673635916	4.35249000356076e-05	0.00043099200938941		-1.06571397779688	1.16808594720645	0.00137536131508869	0.00773202912493619
Ma01_t16210	-0.739691216982129	5.58737647599756	0.000334310597742581	0.00245699373063531		-1.53573353481602	5.37209656177477	4.2561785331642e-14	2.52228566764026e-12
Ma01_t16400	1.06321504647883	10.5239900834754	1.97982596210605e-06	2.81306434861248e-05		0.71407107852373	10.3297640463434	0.00213170502729786	0.0111268701818956
Ma01_t16410	-6.67587556564721	1.00584067187917	1.0685025040101e-23	1.96213904650186e-21		-4.49680554533517	1.0719971997445	1.03082242869194e-19	1.18723852765433e-17
Ma01_t16620	-2.39791356398143	4.71960159617271	3.25203270993414e-09	8.47469649844875e-08		-2.10275226585954	4.80254990138611	3.37940049160142e-05	0.000323762455777655
Ma01_t16640	4.07537670750448	3.06694309856659	4.46526837856206e-28	1.15433690403856e-25		1.36228915124368	0.867836735281237	0.000248226061555808	0.00182907047861289
Ma01_t16840	0.590570755745227	5.41232082913203	0.000209746000628293	0.00165331757215203		0.832682887814598	5.59468100716941	2.55227522421325e-07	4.18895729178495e-06
Ma01_t16900	-0.817841540099648	3.19128884423776	0.00877752124165172	0.0364502585934904		0.87025411216915	4.06145539609578	0.000576231255518361	0.00371305423465857
Ma01_t16930	-1.08084763076799	5.96603007614869	0.00958798301114894	0.0389294333086098		-3.64104481951508	5.5559158325585	2.64852072173173e-11	1.000846132934e-09
Ma01_t16960	-2.35699117886805	2.77317291568747	0.00184413595052838	0.0102942993615763		-2.58476324465797	2.76984419670047	0.00521601536015874	0.0228837772260028
Ma01_t17110	-1.52700926238533	3.62591911775901	2.75189846386556e-13	1.4395835048595e-11		-1.13705513366333	3.76664284791374	7.62003521587841e-09	1.76817899986644e-07
Ma01_t17130	3.58307847592351	1.57811296989474	1.38267284655146e-21	2.04535721584032e-19		2.93415819150747	1.05978021991627	4.70796398750281e-14	2.77142146730999e-12
Ma01_t17170	-1.12596417391868	2.06035142532558	0.00224809379580236	0.0121002614717666		-1.60009101561305	1.96223129413701	3.44826678665546e-06	4.40214877968689e-05
Ma01_t17460	-2.1260116761047	1.1153983813	7.39691603225378e-05	0.00068080775385697		-1.73161411768499	1.2162420618934	0.000940733233271662	0.00562148056606504
Ma01_t17550	-3.17114413961803	1.28004503009984	1.77196857640146e-14	1.12876093980482e-12		-4.89684132560717	1.21172940121319	2.69655701783514e-21	3.90337679794824e-19
Ma01_t17560	-4.55417206328204	2.87958691276522	7.19741183957794e-31	2.45699339810823e-28		-2.60183099067607	3.06352258777131	1.87187403897073e-05	0.000193091679487285
Ma01_t17620	-1.28704121316096	2.16809679418654	0.00123061605370311	0.00732892276044571		-1.22590329064597	2.21390466189739	1.85313129494491e-05	0.000191381863559808
Ma01_t17740	-3.78211789458159	-0.00414189822943925	1.15401354171355e-09	3.31834973814327e-08		-3.52793868146838	0.0307886739917613	1.07550736207759e-08	2.4022082648765e-07
Ma01_t18340	-2.92887007188353	0.145836021324538	7.13474913912822e-08	1.38467175894728e-06		-1.93584374025199	0.298422265630063	6.0141134428284e-05	0.000535869038346869
Ma01_t18350	-2.85148265563929	0.469090879880553	6.53692722047242e-09	1.58523461839271e-07		-1.74648481814368	0.657107014759408	3.72877327725899e-05	0.00035302074379768
Ma01_t18940	-1.18242249770287	5.26100021040951	1.1736125662561e-05	0.000136012829617402		-0.931227252164916	5.3745503441926	0.00196942846595181	0.0104423859213498
Ma01_t18960	-1.02669071467911	5.05612091991694	2.48759500776307e-05	0.000263578162641095		-0.896867166771657	5.13140359040566	0.00010650783846864	0.000881409759773278
Ma01_t19060	-1.79441782932881	2.75726784705001	1.71175332124658e-08	3.79507541089364e-07		-2.13569158122572	2.72070941805035	3.19167905810127e-09	8.14523875232203e-08
Ma01_t19330	-2.26331364919236	2.700869139719	0.000300495717444241	0.00224212008768332		-3.02894291722614	2.63182925493648	1.76754754195439e-05	0.000183616997593615
Ma01_t19350	1.65934486095998	3.72744159824926	1.92176632687538e-10	6.33302871110281e-09		0.98298883627006	3.28474854527856	0.000166482120660807	0.00130151895750564
Ma01_t19500	-4.75671973678057	1.10556799684206	8.13236984777736e-20	9.93305559342971e-18		-1.256781972816	1.54387892899756	2.66587350483833e-05	0.000262329082998393
Ma01_t19510	0.814682998313051	5.48663784827873	4.40847250865115e-07	7.23701587471357e-06		1.43989480977727	5.94672465432475	4.9285690404602e-18	4.90818773991694e-16
Ma01_t19550	3.07147289146625	1.48223727223944	4.61055599594962e-13	2.31632593404058e-11		2.02742895404615	0.682452963842776	4.57944692163431e-07	7.13166072628411e-06
Ma01_t19560	-1.21086936458528	3.59672461468876	8.02336523784051e-07	1.24570347631475e-05		-1.29484045221634	3.60291607644037	7.78903363098503e-06	8.97093482107797e-05
Ma01_t19660	0.91249432091841	4.86100986040639	4.89579977267955e-06	6.29760678971682e-05		0.768449228318117	4.80219841462936	0.000665495388017153	0.00419437849835222
Ma01_t19670	0.763859686255994	3.46293428808563	0.000564695817786625	0.00383379794497819		0.759623061243767	3.49356019637754	0.000497978959010409	0.00329292626664647
Ma01_t19690	-1.26240242373195	3.13021578890965	0.000682892964316232	0.00447315890795776		-0.889349327654365	3.27989317163381	0.000638993783658441	0.00405435816266158
Ma01_t19950	-1.18201441993449	1.6967503733249	4.98643461642733e-05	0.000485284336738342		-0.702246065818637	1.88168137859863	0.008566935075748	0.0341003922098519
Ma01_t20010	-0.527973037916324	4.50984891535207	0.00460192160463986	0.0217801931330866		-0.618411985054808	4.50657468765033	0.00246861926689543	0.0125371404102876
Ma01_t20310	-0.73368635654603	3.48210572999688	0.00690262586085763	0.0300999976537417		-1.18931554358721	3.36156739997895	1.16993056973112e-06	1.66710386187075e-05
Ma01_t20560	0.516860441949052	4.06288037213374	0.0076860903364168	0.0327924254747268		0.827080089615647	4.28482818201267	6.01694576615572e-06	7.17967988042635e-05
Ma01_t20630	0.748984198829859	1.67225240617625	0.00649827200780109	0.0286520100598973		1.72598283463641	2.36467668574492	4.43677716234576e-11	1.60560419440627e-09
Ma01_t20760	-1.27299107127629	3.57803845329375	1.47532040590676e-06	2.15842617846589e-05		-2.44902510268952	3.3588844721606	2.94182147918017e-18	2.98577973116792e-16
Ma01_t20810	-3.78157724299178	1.56418233551525	3.01174012299307e-12	1.32490184389938e-10		-5.91589015879703	1.51869386345824	2.02143379616103e-16	1.6578260452107e-14
Ma01_t20900	0.577548934654764	6.40034942533874	0.00221835310562518	0.0119692174556194		0.510784464457459	6.39320864453016	0.00542863289408255	0.0236624359035015
Ma01_t20940	0.970151226165421	0.713182231926406	0.00618573956587251	0.0276123532976509		1.64345621990837	1.18946824535923	2.48204531987055e-06	3.30067171302063e-05
Ma01_t21010	1.48593722093376	1.3692155376638	3.85448316817539e-06	5.06581062778904e-05		1.04754026634328	1.11476076064664	0.00207490609766386	0.0108883245893652
Ma01_t21040	-4.07382466927041	2.91550653796623	1.03339332473732e-08	2.39270991806787e-07		-2.31371981184034	3.1190840827855	0.00594909135751003	0.0254058221805194
Ma01_t21220	-0.65533942578787	3.35655253670549	0.0117678219289745	0.0457767413444563		-0.840150734861394	3.3212771173936	0.000733844628404851	0.00454619836446317
Ma01_t21350	-1.01294616204865	2.90906046065774	0.00538197896419378	0.0246994060461199		-0.949610447738306	2.96176447294029	0.00882289972494395	0.0349042135175874
Ma01_t21360	-1.47286239308614	0.081070428462024	0.00253524163197495	0.0133569210396907		-1.6015829485301	0.0763161785411522	0.000188313948474475	0.00144466738925249
Ma01_t21430	-1.03358843372602	3.16915933287094	2.3172589896205e-06	3.21362787065756e-05		-1.15901026768719	3.16026238800657	1.153481469133e-06	1.64809730945702e-05
Ma01_t21470	-0.571478587901804	4.50161466309419	0.0128832929986569	0.0491607111887701		-0.668147802525675	4.49606477271379	0.000537447014829797	0.00351269958619327
Ma01_t21690	-0.855925629645506	3.23444130759546	0.000710391126772586	0.00462823208528839		-1.09017094436126	3.187777881123	3.79450972869385e-06	4.77967487936758e-05
Ma01_t21960	-0.637285760562755	4.22759419608165	0.00407421427326755	0.0197086170708674		-0.707968103811562	4.23324460911459	0.00112510194356075	0.00652593616924115
Ma01_t22220	-1.29664441131309	2.44715709748244	0.00262919666037085	0.0137512511246699		-1.79501884352723	2.3549635188513	2.56043715336639e-05	0.000253555066140844
Ma01_t22270	-1.98399895339648	3.95228904962594	9.10079235128782e-15	6.08861301351107e-13		-2.04271685699485	3.97115296552161	4.59648049281802e-17	4.08593182062917e-15
Ma01_t22350	1.55239743150082	1.06584167753518	9.10430188105919e-06	0.000109050942954099		1.13448350127962	0.824860706297424	0.0027366100089486	0.0136162282376124
Ma01_t22390	-0.970133239739208	6.07025601761227	0.00872383421861508	0.0362839009276888		-2.48925707465092	5.74574744201086	0.000367255887525357	0.00255277052231612
Ma01_t22470	-4.66529474052233	1.91946308869481	7.98779173407399e-24	1.50844631562545e-21		-2.2182062743031	2.15702758338226	1.38348756853258e-09	3.7977809005625e-08
Ma01_t22620	-0.807613735477918	3.3480550107415	9.94247440637715e-05	0.000878361864693445		-0.847139622498313	3.36612718236793	0.000193898427544699	0.00148407088866197
Ma01_t22730	-0.513739656010138	4.48402875310105	0.0125533644750675	0.0481687678679336		-0.838468564419764	4.39235751521692	0.000172856914898162	0.00134517616793546
Ma01_t22840	1.20452260648869	1.62334097865213	1.71143063485396e-05	0.000189323903258231		1.41791837136156	1.80329820553559	2.09420967549532e-07	3.48027693248878e-06
Ma01_t22990	-1.76201106083458	3.76009069226246	1.91561889184425e-16	1.60399950418669e-14		-3.08013750295839	3.58365135056336	4.00135870062326e-35	2.25523387190447e-32
Ma01_t23130	-1.34031186405702	3.62051933289082	1.38867674256356e-06	2.04401855302598e-05		-1.49602788797772	3.60968230449286	6.59862175392645e-09	1.54825057804705e-07
Ma01_t23160	1.50627597722955	1.59532132232707	3.25780504523263e-07	5.48680498069055e-06		2.15289845459456	2.11572410532599	1.11909219787845e-14	6.99168686834909e-13
Ma01_t23190	1.23911081635958	1.7760964617779	6.8021578334633e-06	8.40601387288033e-05		1.89300292507457	2.28206585471846	8.49294888038676e-13	4.11294727315256e-11
Ma01_t23200	1.70309475771821	2.53179476599369	1.21517137019168e-08	2.78214686793584e-07		2.08222979132684	2.85874027221333	8.00823362599087e-13	3.90677916671267e-11
Ma01_t23210	-1.09409334252597	6.65281788805533	1.16045918494692e-06	1.73300878954468e-05		-1.2202693298133	6.64695969544596	1.80576137048011e-09	4.84646592745877e-08
Ma01_t23320	-1.41644614691342	1.8754233193185	3.53952190671895e-06	4.69824774726846e-05		-2.13223283908433	1.74943664981678	2.44504132067132e-10	7.58934625621686e-09
Ma01_t23390	1.52843716188475	2.18087789884521	4.29635512125714e-06	5.59408546766327e-05		1.20987355438982	1.9908603998381	0.0010615588072913	0.00621177221231421
Ma01_t23400	-1.21133536590594	5.525833754352	2.28761717504836e-06	3.18579406485422e-05		-2.10063827495088	5.34461501009837	1.58459398918551e-12	7.39012231928242e-11
Ma01_t23580	0.677248613985288	5.12748051906933	0.00646392542455779	0.0285241866555685		-0.99097363768407	4.37527983109659	0.000248840362084215	0.00183206814664004
Ma01_t23600	-2.86063914929902	3.47643264490847	1.28530582741506e-13	7.05646149826406e-12		-4.58536140719835	3.38251573234927	4.86810778256475e-35	2.68658698250292e-32
Ma01_t23650	-0.935964709002799	3.47851057247229	1.93279690527702e-05	0.000211093450356076		-0.651535653585505	3.61279757235061	0.00121414030142237	0.00694506080429249
Ma02_t00010	3.60436387522828	2.88724281029221	2.81168268766573e-23	4.92543913976812e-21		1.22171285777304	1.01723173543724	0.000266058466830321	0.0019389556551913
Ma02_t00070	2.8001043507181	2.21014522488651	8.42939170928382e-17	7.48164710143668e-15		1.80125398047008	1.4501461318278	5.20350555573905e-08	9.98846827329909e-07
Ma02_t00100	-3.1598910978773	3.1002599054749	6.86603504678487e-30	2.17645137131834e-27		-2.01000327951125	3.29316419925327	8.79836983927906e-14	5.02303485005393e-12
Ma02_t00110	-5.09167418513076	0.774954426165333	7.66940233492953e-17	6.82987210609259e-15		-1.86541696686155	1.07560862013844	2.27246018142791e-06	3.04643067844258e-05
Ma02_t00120	-3.39758255500824	0.168657145115039	4.53563004094124e-09	1.14149547353632e-07		-4.87115880993554	0.120642745918966	7.12958529514449e-12	2.99782086457742e-10
Ma02_t00130	-3.41955087989508	1.05851820258376	1.27914924153429e-08	2.91359340071287e-07		-1.59452198071621	1.33963056294451	0.000851271572094001	0.00516968912076343
Ma02_t00290	1.51928917968123	1.2663038188333	0.00035143710834452	0.00256727459091619		2.18083810896482	1.79532127349876	9.8069290935171e-10	2.76367608177945e-08
Ma02_t00310	-0.711971702723509	5.9294833300014	0.000121285108510953	0.00103907933858467		-0.563428787694333	6.02017798466059	0.00117283435818574	0.00675252817829608
Ma02_t00440	-2.27176158464464	0.843294122397657	8.99444761277671e-07	1.376936421384e-05		-2.79548335640846	0.797132691912872	1.61694149992149e-10	5.2044690562479e-09
Ma02_t00570	2.39624320008678	6.56153636988794	5.58308969824728e-14	3.25297438501598e-12		1.03269795069965	5.55575826028225	0.00814372833152939	0.0327803317888183
Ma02_t00680	-2.75868454996239	2.08621682782004	2.99805803243251e-10	9.50348705114054e-09		-2.16901725206843	2.20071865553111	1.76009679429908e-06	2.41580124771931e-05
Ma02_t00730	-1.36612507834739	4.3571154437216	8.94754211645223e-07	1.37238596736621e-05		-2.9555516410523	4.09444166526471	3.54068503551296e-09	8.91566032231354e-08
Ma02_t00840	1.26069842736071	1.49768039896083	5.00337768187188e-05	0.000486577565869988		2.09588020670336	2.1421599096458	3.88155054602907e-13	1.98498598386699e-11
Ma02_t00960	-2.0084078868813	3.87662704264295	0.0120146502310603	0.0464991412358201		-2.23010375024691	3.86286962199337	0.0125604528324568	0.046141505412811
Ma02_t00980	1.16753002194038	0.158592442022981	0.00834015328342998	0.0349571026415207		3.31960009245853	1.81963966784163	1.42855057343544e-21	2.15013094831277e-19
Ma02_t01360	0.789885403962675	2.23591758412693	0.00406733101983882	0.019691058739136		0.930334026069698	2.35707078892385	0.000937639953571303	0.00560552524714597
Ma02_t01420	-1.30490170757409	2.6824621084485	2.34835032662693e-07	4.08689700307811e-06		-0.588475028817856	2.9512039491719	0.0081978627444518	0.0329431711317549
Ma02_t01450	0.895560791698456	4.55132302979577	2.12456578127446e-06	2.98369267183518e-05		0.72673056424583	4.47789096521525	0.000248424643401816	0.00183002469513741
Ma02_t01540	0.702739009376504	2.33490000741267	0.0108192073670785	0.0429207249266143		1.08582104340415	2.61037950297618	2.43209118122124e-05	0.000242726038339036
Ma02_t01670	-1.60793729917959	3.70888119648767	6.97712756270102e-10	2.07343722781295e-08		-1.31583771478954	3.81616754223209	1.85879217382924e-06	2.53942262427729e-05
Ma02_t01700	-3.45307868892702	2.73409967871939	7.27825881473327e-13	3.51720866533399e-11		-1.24283531857504	3.13408860615027	0.000434312619873762	0.00294545348193957
Ma02_t01950	0.62821373276553	8.45011963604799	0.000233355975862441	0.00181524089082361		0.44950249348892	8.37694790777784	0.00820071191216264	0.0329496221072635
Ma02_t01960	-1.45170801153167	1.7680371465424	8.46334815154014e-07	1.30564062126917e-05		-0.889495967286555	1.96107508470561	0.00248037936232467	0.0125823916713865
Ma02_t01970	-1.77127273853487	0.972088810815762	6.43202362538421e-07	1.01762027969759e-05		-0.920951119174952	1.21973455893633	0.00192604287974433	0.0102430989529065
Ma02_t02140	-1.70928228181615	2.16980067577801	2.18139893581202e-06	3.05384382039256e-05		-2.29580641655728	2.08840034238887	1.83351336612743e-10	5.8101309700773e-09
Ma02_t02200	1.1436698633738	5.08150775650864	3.51116600528953e-10	1.10249784460901e-08		-2.87157090088573	3.63068517113185	1.52497714103262e-22	2.57303467936013e-20
Ma02_t02250	1.06194906353395	3.12738810381693	7.55716193386457e-06	9.23472009238238e-05		0.933481815395061	3.07729573620151	7.37954301138476e-05	0.000640091992048403
Ma02_t02280	0.748603438025167	6.41566859822034	0.000148620450877016	0.00123280895498514		0.483111262101151	6.28782901855616	0.00955873551029654	0.0372807573126848
Ma02_t02440	-1.20909714471285	0.21590527686779	0.00625949991949119	0.0278773990550647		-1.68102268333456	0.134132953616795	0.000375975095347937	0.00259973382296185
Ma02_t02490	-0.72337314602923	3.58503226704032	0.000373387772268039	0.00270388800983983		-0.712458641356562	3.62004148557725	0.00508401540247083	0.022438448519069
Ma02_t02510	-1.38682713145842	2.24558464094053	0.00172639666713221	0.00974120874247286		-1.84009576737667	2.16954513890771	0.000963298899633948	0.00572918451982561
Ma02_t02750	-2.8890815482576	3.15049731294615	2.72935795861553e-22	4.32586990262236e-20		-3.05124627764576	3.16410325843172	7.59996554319952e-21	1.01678326888563e-18
Ma02_t02830	-0.741574134719276	2.73401087033017	0.00761711031114047	0.0325868888584089		-0.578910315608555	2.82696894573689	0.0127890993455585	0.0468061953113904
Ma02_t02850	-1.36423276283875	0.690169294951413	0.00583047463485082	0.0263355467518529		-2.07419656429993	0.570902898684484	0.000133021358474472	0.00106877033242001
Ma02_t02920	0.852329211460298	5.87723602870874	0.00424987608261414	0.0203527788582314		0.756152962485629	5.84895199966794	0.00590691331805863	0.0252703704449892
Ma02_t03090	0.611807704266843	5.24187566860955	0.00349092959938356	0.0173906421782575		0.752840400453252	5.36058628662494	0.000273039646383443	0.00197942535103924
Ma02_t03180	1.03987247534032	5.55801824111991	1.10010829493756e-08	2.53396051637565e-07		1.27373913585434	5.75151835357161	9.58983322914041e-09	2.16858297818565e-07
Ma02_t03190	0.863949319407642	2.00601091089071	0.00380261682720717	0.018643395002402		1.20161676728197	2.25765698074197	0.000208428994364357	0.0015788630428115
Ma02_t03530	-3.28055968696301	0.250124122589633	1.20913453435776e-10	4.14358111278559e-09		-1.66380891002473	0.490955116538929	2.53923289929867e-05	0.000252114990638762
Ma02_t03570	-1.18739187562473	2.21575406809603	0.00209843099743797	0.0114287016094868		-1.28030851934787	2.22015846294478	0.000113881722522999	0.000934599863229537
Ma02_t03580	-1.30401845322857	4.28709657264192	0.000334591002947814	0.00245837600317092		-1.41143443245359	4.28998222559323	5.16736249108425e-05	0.000469260995505046
Ma02_t03600	-1.38859945099878	4.92814130169698	7.52998568078782e-08	1.45185321305096e-06		-1.45357778445634	4.94332999878506	3.88793090752334e-08	7.65536852168225e-07
Ma02_t03890	-2.65622859989579	0.618471201949435	6.86539017638499e-08	1.3411940148687e-06		-2.92113820337489	0.612527508948762	1.92537506033998e-10	6.09357053147025e-09
Ma02_t03900	1.30655214171722	0.788991554390754	0.000168338824772007	0.00137369227312419		2.59199011029107	1.77985445028824	1.29991943511406e-13	7.18890727268716e-12
Ma02_t04130	0.739907398065753	4.63950553249528	0.000297761546269857	0.00222710581250772		1.22024507179	4.99029564888301	5.03957384626783e-05	0.000459704928332076
Ma02_t04300	-0.647987638790889	5.51434148866354	6.84978205292741e-05	0.00063861746051575		-0.431106239900245	5.63456837720958	0.00671470297146151	0.0281240437143405
Ma02_t04370	-0.549059096091946	4.80721625917029	0.00679027227607225	0.02970827799786		-0.592114981524259	4.82256195427833	0.000830064808526143	0.00505946083245686
Ma02_t04440	1.41530215176136	2.79728431632393	1.12786037217862e-06	1.68811344182125e-05		1.09227076585728	2.60921657532557	0.000338844434146592	0.00238279507845586
Ma02_t04670	0.765333779901684	1.33142250686974	0.0115296124798326	0.0450591555038654		0.962648429933906	1.48587028604231	0.00612790189310049	0.0260333588367119
Ma02_t04920	-0.752861589482501	3.86487012381156	0.00106169826310089	0.00650928843002241		-1.175442271482	3.75458152133168	1.61178801195502e-06	2.22956994447459e-05
Ma02_t04960	-1.58281876471856	3.42987370990472	4.86136285613669e-10	1.48104701110242e-08		-2.10953404734797	3.34797903201752	9.7238256101178e-09	2.19407274626934e-07
Ma02_t05190	0.721242972278495	2.98904347160073	0.00307472372662018	0.0156720269273958		0.752056447645816	3.04137177443272	0.00321858173947951	0.0155357562461393
Ma02_t05280	-1.32398108484048	4.94503985511867	8.87941850355632e-07	1.3642947287605e-05		-1.20674722137135	5.01209628434639	0.00705147177919066	0.0292550489319907
Ma02_t05300	1.55556989529922	0.0622730442626933	0.000505690101042415	0.00349286908442448		1.68940341660684	0.185538064147072	0.000628415888097034	0.00400161944127174
Ma02_t05330	0.912955676561678	1.28829553595748	0.00426420766604892	0.0204054464509874		-2.35706209245477	0.180095664802896	2.23374140928634e-06	2.99907805027852e-05
Ma02_t05370	1.04545308040778	1.06806132751239	0.00194460354383721	0.0107603820785024		1.13613020876125	1.16471237570944	0.00958779518264771	0.0373446102614818
Ma02_t05450	1.6319672292911	0.585587647653804	0.00101510239821532	0.00626835147432264		1.34437582952637	0.429650448647413	0.00444626262191324	0.0201957299133199
Ma02_t05490	-1.26266322204129	3.87433975109509	8.83665595265301e-08	1.67230730669006e-06		-0.751505610323843	4.07451543444183	0.00195050681091321	0.0103524194392087
Ma02_t05870	1.13884700928205	4.98787168843699	0.000598647659254432	0.00402326885991109		-0.87091249334089	3.98011938030545	0.000169610709962223	0.0013230234708184
Ma02_t05920	-2.14733887233064	1.66831933666432	1.98040142231581e-09	5.41397830308039e-08		-3.27293998669183	1.55278202317676	5.79562255709171e-12	2.47622647640902e-10
Ma02_t05950	-1.45125943570302	2.80542884034078	0.00099781823800113	0.00618169060569011		-3.46127609683507	2.52686543399184	3.53449648345979e-09	8.90854537077543e-08
Ma02_t06040	1.28003665135495	0.132877506778766	0.00358006990583572	0.0177682239296715		2.26658923228144	0.849684268398532	8.32830710179582e-10	2.36967620973761e-08
Ma02_t06250	-0.733656744000172	5.060589331549	0.00388103049426208	0.0189580258614413		-2.17730005891492	4.70566862479662	4.41750637736184e-06	5.45801044479082e-05
Ma02_t06370	2.12602980956419	1.47059954170808	0.0008328052173866	0.00530251184202606		1.43327961101278	0.999181883856152	0.00940197496734917	0.0368157157258063
Ma02_t06770	-4.13441626792908	0.280835549942017	3.01532473580586e-12	1.32490184389938e-10		-7.756733713516	0.238046398955349	9.93355481214943e-17	8.46108897021988e-15
Ma02_t06880	1.50506518593112	1.11149015172184	9.03617381383399e-06	0.000108430013583127		1.04978602962367	0.849315192230829	0.0024243384401549	0.0123548913581576
Ma02_t07040	-0.902055589807749	2.91422794050319	0.00222896236019891	0.0120118560544458		-1.09964348310901	2.88147167430502	0.000326022308136475	0.00230342793459938
Ma02_t07060	0.649862957280497	6.81909131168504	0.000592746508077694	0.00399066024540702		0.538908092786942	6.78525645725193	0.00477123317169547	0.0213400159729161
Ma02_t07860	1.71412229304569	0.534863068011287	0.000679603000547453	0.00445818898634566		2.22145788379528	0.928642227434137	2.55765711728915e-05	0.000253526544902624
Ma02_t07960	-0.761696664311447	4.60406438361673	0.000385619873569629	0.0027788634299157		-0.641043678622289	4.68183338131992	0.000374248188274591	0.00259185215879579
Ma02_t08040	1.61352103121573	7.04633736855901	2.70279287143322e-11	1.03699230241574e-09		0.743250620638941	6.47725248049177	0.00622460278436282	0.0264119378115924
Ma02_t08270	-1.10350918239987	4.53383365945718	0.000433027151824432	0.00306573091508353		-1.65116840399029	4.41500372718839	1.28776657120518e-07	2.24871038043673e-06
Ma02_t08440	0.993915516946325	4.07678511575996	0.0103107317757133	0.041304541528543		1.30902959523647	4.32593643827468	0.000417869572490727	0.0028551366972606
Ma02_t08450	0.985057167781632	3.63828533031074	0.00595778431378486	0.0268060025216542		1.37396693004502	3.9391137885	0.000158138601511363	0.00124601176503153
Ma02_t08500	0.873865229793297	5.31452843577102	0.000563351452100807	0.00382564629305998		-0.963270167671348	4.44943624172725	0.000802241344027489	0.00490567248460023
Ma02_t08590	1.72468840529172	1.91200383337483	0.000206690273177167	0.00163309848780072		2.17563884447333	2.29182538504466	3.04899346414373e-08	6.18436729442322e-07
Ma02_t08750	0.87738015478224	7.63599283578145	0.000188737359461525	0.00151259936180202		0.706481152936224	7.56028477265394	0.000332575646415966	0.00234193851707982
Ma02_t08770	-0.590348117838533	3.03851351762767	0.0063778270334122	0.0282608336279337		-0.793420024792246	2.99354950774192	0.000262563570613895	0.00191764791440918
Ma02_t08810	-0.836224284260537	3.65920901422975	0.000197840018389843	0.00157310338967885		-0.66713460060337	3.75308580574748	0.00140224584966212	0.00786314406383353
Ma02_t08820	-1.63116906656394	4.54929218620935	4.75636522900171e-05	0.000466646046251395		-2.02504137765812	4.49586148536839	1.95370870885113e-05	0.000200130486069089
Ma02_t09140	-1.02808230257336	6.58221404375599	8.45675192113042e-07	1.30537932408081e-05		-1.47383526072131	6.48359012007073	1.57300172976513e-08	3.4015359854268e-07
Ma02_t09280	1.33265431617618	2.16003969266973	0.000132533677444325	0.00111860330188761		1.33481467974752	2.19603337232704	2.75692318347703e-06	3.61897399059992e-05
Ma02_t09410	0.86712768874693	4.54754414509971	1.36884574263372e-05	0.000154835410319065		1.05145213155302	4.70154907995662	8.04753987330727e-07	1.18829058664387e-05
Ma02_t09580	1.4784728690188	4.29544780409303	1.41839271032319e-08	3.1979291022672e-07		1.39376597397322	4.26455597125236	0.000334530513468174	0.00235370871229002
Ma02_t09620	-3.68622820588167	0.584986684169369	7.39801952409587e-10	2.18631593638292e-08		-2.85970990405392	0.675859648629553	2.93796867910765e-07	4.76587815735221e-06
Ma02_t09700	-0.904563144170616	2.20062986573265	0.00320927302216636	0.0162397021591075		-0.807938786844159	2.26424920977541	0.00275141279145045	0.0136744699522556
Ma02_t09890	1.6531147146177	1.75196429016416	1.20451049591955e-08	2.76011195996987e-07		1.84894815244193	1.93022462049976	6.10651877314042e-08	1.15709357868734e-06
Ma02_t10050	1.03813580044768	2.96117374062761	0.000248720817930182	0.00191628738976474		-1.83401354730128	1.78539212224917	2.42595716123798e-08	5.05217022021967e-07
Ma02_t10060	-1.36788413801873	0.840855172899732	0.00827201148738538	0.0347521063229111		-2.20512211548124	0.698787495627181	1.95346085921207e-06	2.65468317695538e-05
Ma02_t10110	-0.700698795912717	4.33725377776654	0.00114664488706339	0.0069201526309694		-0.674261468942327	4.37956283922834	0.000899411408449904	0.00541609643324345
Ma02_t10440	-3.10385235260978	5.57163317913524	2.45542596542509e-48	4.35870847875827e-45		-2.67588828336539	5.65455106401922	1.01052404168327e-24	2.12450649715792e-22
Ma02_t10480	1.46046020937798	1.18288814003787	2.937334601828e-05	0.000305586662214948		1.29252911699088	1.10416740286046	0.00208792527302398	0.0109436368188376
Ma02_t10500	-1.57020244851256	2.59334958205578	0.000787950879936569	0.00505926406560671		-2.18934924805271	2.49636675328445	6.6458155138897e-06	7.81739133938447e-05
Ma02_t10560	-5.41428893276226	-0.099809200559851	3.15219460767102e-12	1.38048496411935e-10		-7.35869061411806	-0.103273093168645	9.50552608786099e-14	5.35747629930718e-12
Ma02_t10580	1.41082417287479	4.9132576754237	3.3695587880269e-09	8.71417703135074e-08		-1.827971859586	3.44809780399848	0.00116216680071502	0.00670130573594707
Ma02_t10590	1.68429160899022	7.6074390309847	4.11302110987956e-08	8.41794105247986e-07		1.07989864954542	7.20349504946588	1.32024751741935e-06	1.86118043163292e-05
Ma02_t10840	-1.37024200601481	1.99515958067129	4.82131729623541e-06	6.21380521039982e-05		-1.48745402073852	1.99458560240281	1.57876728551785e-07	2.69816421892695e-06
Ma02_t11040	-1.23117951442663	3.09684235974184	5.06624919576017e-07	8.20054816629217e-06		-1.84849983678021	2.97330569945689	1.97806888893581e-11	7.63834473293141e-10
Ma02_t11150	-2.706108305934	2.83335934733916	2.77162638469004e-12	1.2279550040789e-10		-1.83960402322901	3.00671773378061	2.28467096561533e-15	1.58431764081545e-13
Ma02_t11170	-2.12863365086801	4.97487164603754	6.28633285788862e-07	9.95753628834029e-06		-1.96421853232384	5.03747055984838	1.47634637506775e-10	4.80447364564431e-09
Ma02_t11360	-4.44429048635006	0.217706802722245	2.39072483745541e-14	1.50491324460816e-12		-3.36202904513525	0.295322891224049	1.30392701007381e-11	5.22557133084044e-10
Ma02_t11870	0.845290345381488	3.12501453126821	0.00155580214749782	0.00891656129604488		-0.898013162284147	2.31578179619349	0.000942848760413083	0.00563158143480103
Ma02_t12250	-0.978823807907442	4.91387890793424	2.51061824804812e-07	4.34374477522919e-06		-0.999950169960137	4.93873510975998	1.45395237663647e-05	0.00015542856520218
Ma02_t12290	-2.33062634450905	1.39491944254992	1.98830655885365e-07	3.52246432086468e-06		-8.79540147201763	1.18533793793357	2.60605874244338e-20	3.25634415506251e-18
Ma02_t12360	0.761123857787673	4.53217204849992	4.88204533556763e-05	0.000477218139317765		-0.872993348909728	3.77177952568847	0.000154374382412059	0.00122132930467417
Ma02_t12830	-1.48885926918683	0.970745993571641	9.63546546042892e-05	0.000853990370466491		-1.12531308747841	1.09211394392115	0.00059426742995482	0.00381350392914321
Ma02_t13100	0.553300102176442	5.9236918685973	0.00249082283659412	0.013164577147676		-1.38423896010652	5.12510976575877	1.67823641285824e-11	6.57640274801993e-10
Ma02_t13140	-3.40601706907663	1.82806189945661	7.11372369244317e-11	2.5596908210633e-09		-1.61473632666569	2.11631992536394	0.000468017214877562	0.00313788307317303
Ma02_t13410	1.69428304124117	1.17060049065282	0.00012682223623618	0.00107888041030695		0.971593783355773	0.722746961038685	0.00698757109805783	0.0290308592201305
Ma02_t13530	0.979522403634199	0.822396161130663	0.0114421714485052	0.0447900077686041		1.02501560352866	0.883416353576524	0.00561711060600557	0.024289464569554
Ma02_t13770	1.51172644519424	3.34458669941131	5.34036653133034e-06	6.78749115177723e-05		1.59366104492224	3.4371802830832	4.4810469826911e-07	6.99486945029388e-06
Ma02_t13960	0.647165138584899	3.70227250661907	0.00175197273917885	0.00986253237338588		0.78449094477249	3.81997752436165	0.000131632387309801	0.00105857375222727
Ma02_t13990	0.517605028964428	3.57254964778656	0.011520293876918	0.0450375664455582		0.608183740050802	3.65935513755461	0.00691584006389407	0.028809656124006
Ma02_t14020	-2.29522925169809	2.69393042966879	3.46743880521086e-13	1.77939949504267e-11		-1.66163630976814	2.8485598934039	3.37492484536487e-07	5.41828843355851e-06
Ma02_t14030	-0.626095325340894	2.77980287524093	0.0116491906494384	0.0454394681390972		-0.708736870229536	2.77972726197578	0.00235047283186278	0.0120363474417253
Ma02_t14080	-1.68764791345652	0.417437371607456	2.82253830929493e-05	0.000295191388694408		-1.13500284810846	0.57539078090165	0.00282496673071895	0.0139588451215715
Ma02_t14100	-1.14669272145521	5.18211386178115	3.70341323920215e-08	7.6859535713356e-07		-0.924276827317702	5.2861517968665	1.18157830492452e-05	0.00012939234930736
Ma02_t14370	-1.41896415406883	2.02855923681978	8.75927771125472e-08	1.65884272843229e-06		-1.12827553135032	2.13802884327774	7.89294265259656e-06	9.07876903461931e-05
Ma02_t14520	-0.801912248395109	6.68650837009578	0.00365193227469363	0.0180591878450975		-1.4945028000636	6.50432824321853	1.75387060774877e-07	2.96679644950606e-06
Ma02_t14560	-0.741212314804373	4.08578328330856	0.00244622176499324	0.0129743058959389		-0.937234380989546	4.04886277294398	0.000100797902392136	0.000840193969278693
Ma02_t14670	-0.549503160175448	6.3621273978541	0.00781862791959222	0.0332248014067957		-0.694262253080916	6.33786119008727	0.00823333126216036	0.0330405915974289
Ma02_t14750	0.90325441778357	3.23297751650837	0.000436009170909358	0.00308356339808857		1.38676611044915	3.59410366654577	2.83957130440633e-07	4.62893808330607e-06
Ma02_t14790	2.48457404835457	2.2483033368193	2.18283125029132e-10	7.12282447322391e-09		1.14274923969909	1.28816114757546	0.00504825852696896	0.0223103717683363
Ma02_t14900	-0.81996594984813	6.56557788941735	4.76404122224829e-06	6.14593631903125e-05		-0.782232101085094	6.61141422331981	3.10761529221467e-06	4.00587489492781e-05
Ma02_t15010	-1.98905922382468	2.63972367094581	0.000108533910305963	0.000946587759488004		-2.66213089826794	2.56359145275405	3.70467451777877e-08	7.34007688675839e-07
Ma02_t15060	-2.33197562233063	7.216834412263	3.35921267586522e-05	0.0003432300687654		-2.81058090058643	7.17867508910043	1.11487004594665e-05	0.000122797952254165
Ma02_t15080	2.4347500983937	8.15243541870363	6.05182352704841e-06	7.59475464364433e-05		1.68657353743538	7.58082265026186	0.00142441807331934	0.00796219345056537
Ma02_t15130	2.1498555170537	3.35204354709034	2.09479828737884e-11	8.22349524419031e-10		-0.711927095364998	1.68139625906054	0.0128439442116504	0.0469381370049737
Ma02_t15410	-2.17236215775294	4.54295532745928	2.76122082163715e-19	3.2106125247918e-17		-0.998846019172069	4.86776436039433	6.04967113526608e-06	7.2046429696211e-05
Ma02_t15500	-1.56472479122894	1.51881932896433	9.22560270167001e-07	1.40612549019672e-05		-2.47399907113566	1.37840316187806	1.50272006069821e-06	2.09400601830066e-05
Ma02_t15720	-0.492377259507234	5.10835921149153	0.00614114143852887	0.0274500878099225		-0.739098820519638	5.0442720858319	4.02511606310852e-05	0.000377301219079068
Ma02_t15730	0.725788897651741	6.79053625576033	6.58096544918431e-05	0.000616360770367325		0.812609513503758	6.87752739697715	0.00185184883307243	0.00991019708850274
Ma02_t15740	0.641941471866645	2.9685342663724	0.00313752132860013	0.0159402366755649		0.554082102015059	2.94990023815232	0.0097876211514705	0.0379555093401337
Ma02_t15930	1.16690150619394	1.31672362371713	0.0122248398690548	0.0471823179001773		1.20838291181904	1.37566433850632	0.00311690480477949	0.0151152216011309
Ma02_t16030	0.746464073884714	3.55069033526778	0.000898704323090178	0.00565716312314945		0.656839198634612	3.52936894376019	0.00844579796724474	0.0337297132748852
Ma02_t16110	-1.09886423925857	5.73585422113946	4.43631642278615e-10	1.3636790522828e-08		-1.00155417114957	5.7999676580816	2.13378125467301e-09	5.66939472781225e-08
Ma02_t16140	-1.40829718804829	4.92862043554487	5.79808585518652e-08	1.15041454594673e-06		-2.94259216317157	4.679054905589	7.6379486844036e-08	1.41192784821948e-06
Ma02_t16220	0.907771966587099	2.58942937077402	0.00704284807278796	0.0305622417917414		1.10508525856087	2.75011578911115	0.00160791635564105	0.00882771072765417
Ma02_t16300	-0.647776846084908	3.24395902829459	0.00392080178881586	0.019131242299945		-0.798301138111074	3.21993210741897	0.000300256782681582	0.0021409965473042
Ma02_t16340	-0.847296323571987	1.42404288474217	0.00569167777645694	0.025818109736579		-1.11094007963424	1.37125964996711	0.00132589413253905	0.00750169491049966
Ma02_t16440	1.55875624965583	3.65399354584243	1.35331851402984e-08	3.07202148960551e-07		1.58410615441118	3.70812247806819	1.79415174840071e-10	5.71238940085756e-09
Ma02_t16450	0.97637577640089	2.54506776466837	0.0016581980357375	0.00941826772559354		1.91306907560778	3.25168728806118	3.43551229641847e-07	5.51221809401122e-06
Ma02_t16730	-1.08937151264459	3.12863505417846	0.00127794899361194	0.00755169725985469		-1.38667389406721	3.07283633171909	3.79870042450703e-06	4.78267938427715e-05
Ma02_t16740	-1.53195099632964	4.97897176828749	0.000157993590728478	0.00129882535977993		-2.99585612614419	4.75615018900021	4.34423925417039e-13	2.19616217257583e-11
Ma02_t16760	-0.943266523714118	6.00683710204059	4.21478064130943e-08	8.58660781454829e-07		-0.481576600154931	6.21406897535123	0.00491254978195398	0.0218564735848104
Ma02_t16910	0.831080086303236	2.41876660869904	0.00414064941950739	0.0199553071661943		1.37772332485656	2.81541565341574	4.4579294449308e-07	6.96288626156939e-06
Ma02_t17070	-0.816552218917882	2.23252872176916	0.00426470535545667	0.0204054464509874		-1.05186160350289	2.18568497424426	0.000149390907948781	0.00118491152243336
Ma02_t17160	0.766378472469581	4.00385585474168	8.35346669982593e-05	0.000757587730981829		0.937362097811442	4.14601687293355	2.52912026372128e-06	3.34981978929883e-05
Ma02_t17470	-0.848927324716979	1.4082840453227	0.00640866111004753	0.0283555033860478		-1.56712677490064	1.23623383602106	6.91113730703746e-05	0.000605210007482388
Ma02_t17530	1.11678165939018	1.02747255714188	0.000748842378536582	0.00483920833486364		2.9693704114444	2.47604201337833	1.70340997680513e-21	2.53501855536899e-19
Ma02_t17550	-1.23474870440643	3.2689142962608	5.93764491319703e-07	9.48420342553673e-06		-1.35928768643701	3.26500331429976	1.54814445365375e-05	0.000163648629598116
Ma02_t17920	-0.660220774453464	5.92047920438491	0.000801560893103854	0.00512687050220426		-1.07835977529535	5.80585026834518	2.02506264641604e-07	3.37095991945688e-06
Ma02_t17980	0.572607173486716	5.80988010388277	0.000455355721150244	0.00320083336511815		0.675749585504347	5.90512252511634	1.98624141408404e-05	0.000202992033406968
Ma02_t18000	-0.945253627378982	7.31749988249107	0.0131200115823901	0.0498496787106596		-0.984842037731123	7.33782364132959	0.00593608806129546	0.0253665063306528
Ma02_t18170	-0.827598067357129	4.82620963408466	0.0123716248967249	0.0476108189225459		-2.67397754896075	4.42741403597107	0.00028361121745824	0.00204264849115519
Ma02_t18190	-1.96075950812217	5.04690966258093	4.05402035210128e-05	0.000404596701332087		-2.46783738956562	4.9896506957943	0.000231928416207393	0.00173161886847064
Ma02_t18240	-1.91850114474148	4.1698316283104	2.94350974183162e-08	6.30038857682883e-07		-2.56842032824939	4.08931488967258	3.02119668479125e-10	9.19775885101374e-09
Ma02_t18280	1.0551375181109	3.95026760656853	0.00483832380209271	0.0226375062165388		0.753543936586727	3.78756366042216	0.01061794007367	0.0404122460562524
Ma02_t18480	1.17566838897484	0.994773332492696	0.000865705167343902	0.0054850775757979		1.19128874629245	1.03846120714974	0.000341949080992353	0.0024027138343468
Ma02_t18740	-1.17038210099748	4.6596917512636	2.73138595624169e-09	7.22948447881186e-08		-0.713646315938681	4.84741062785457	0.000706971836116847	0.0044148241251144
Ma02_t18830	0.734990326900469	4.19710840616103	0.00189492087367846	0.0105279640693949		1.35909810329694	4.64682379543243	3.06842211360887e-09	7.91455713627058e-08
Ma02_t18840	1.00621859979192	4.03119334885051	0.00113618057644	0.00688195637144401		0.862799279416709	3.97092397243885	0.0033981919992443	0.0162516891243873
Ma02_t18910	-2.3028010803732	2.2196814509018	1.97518839106946e-09	5.40865618798533e-08		-2.69636487997058	2.19163244469213	3.53291758146272e-08	7.04721285639664e-07
Ma02_t19100	-2.87717459720121	2.26026901953266	2.06198263292271e-13	1.09589643845974e-11		-1.94044409676225	2.43248136068562	4.44898060996671e-09	1.09123607738906e-07
Ma02_t19110	-1.34085926822958	0.773987057824918	0.00372856663638395	0.018363531740129		-1.4171569327161	0.781181090788245	0.00649948559809432	0.0273940132845694
Ma02_t19340	-1.92434109636566	0.374785638935163	6.31329631451292e-05	0.000595902662057907		-1.09184821713159	0.590905293163168	0.00720137921057959	0.0297511751853171
Ma02_t19570	-1.06560173616807	3.21520814444833	0.000252085439582157	0.00193996502883067		-0.979558480803728	3.27387152764149	0.000862936841494273	0.00522854458627248
Ma02_t19800	-0.824490725550053	1.44716328611166	0.00756108141547005	0.0324044607837954		-1.19555973484142	1.36184758332852	0.00191655246331982	0.0101987695366296
Ma02_t19880	0.662545689658733	3.83508379412335	0.00321654358333551	0.0162641295088254		-1.21209876890714	3.03127717921443	0.000552618421516919	0.00359059651360883
Ma02_t19910	2.19804229048677	1.97980711164961	1.39097518215078e-09	3.91516872887198e-08		1.70048077323916	1.63532567883044	3.4547621675374e-07	5.53305017037882e-06
Ma02_t19970	3.94484372014133	2.89205949957996	2.26369124047149e-38	1.77280313705983e-35		4.07104452258116	3.04301299855292	1.46982128758711e-34	7.48760882849662e-32
Ma02_t19980	1.3084785528992	2.55972513401495	4.08241298940873e-05	0.000406826466852145		1.56170407754195	2.77381297485518	4.80756761936799e-10	1.42452423083957e-08
Ma02_t20000	1.11067020334155	4.50039851696889	4.1838922618473e-08	8.54328982026136e-07		0.591585034519737	4.20230291440964	0.0038784279586193	0.0180815833551259
Ma02_t20020	2.96954204493261	4.25213110823681	1.18659011745075e-33	5.35514153514595e-31		0.749605523632509	2.59055369884061	0.00166793471094684	0.00910814069119392
Ma02_t20220	-1.49264934114179	4.45814560553081	3.70356149476421e-06	4.88917857814015e-05		-1.66237103818965	4.44864336741202	4.35566760629501e-08	8.49018652617768e-07
Ma02_t20270	-1.15127045756623	4.02492915066218	8.79475711799418e-05	0.000790074216534517		-0.749013708566413	4.19167109667851	0.00363005131636566	0.0171377756853549
Ma02_t20280	-0.533377367253799	6.52181636674337	0.00380984282082275	0.0186719463997879		-0.648877318488625	6.50874496811751	0.00443582131708641	0.0201583807876684
Ma02_t20440	0.872882382411742	3.10722265026365	0.00148210975721845	0.00856612470272532		1.10719044653473	3.29421858545627	0.000217374828650772	0.00163494015075495
Ma02_t20620	-0.871245792012423	3.21098227097351	0.00750451601765942	0.0322086956805637		-1.96937648145802	2.9481138270167	3.83170261458355e-09	9.54861733399042e-08
Ma02_t20630	-2.3799131406712	1.90416652186148	1.40453247009689e-06	2.06507377588459e-05		-2.77841500188049	1.87648090384238	9.37584177003987e-07	1.36315065032029e-05
Ma02_t20640	-0.865615649652624	6.144591513991	6.42354283763251e-06	7.99998480531528e-05		-0.566016610627879	6.29074136080817	0.00471107310769081	0.0211304311924703
Ma02_t20750	-0.443659460239591	5.99951734908004	0.0107838498470744	0.0428249917789784		-1.38178354714125	5.70685026656085	8.39674390982401e-11	2.8700612409192e-09
Ma02_t20950	0.546069042318367	5.12324633299329	0.00243429276514547	0.0129248082667056		0.672562709987912	5.23208539360243	2.67535446269604e-05	0.0002631642767056
Ma02_t21000	-1.65528823566075	4.73137039598995	3.28345772773084e-05	0.000336134674803111		-1.29854852849436	4.85779029347015	0.000789290697414889	0.00484410769488587
Ma02_t21150	0.827808989378136	3.16127302159535	0.00606429782754562	0.0271918447955488		0.780133579733193	3.16433808601853	0.00788317643308976	0.0320018017489485
Ma02_t21190	1.06177044691866	2.4621812095301	0.000411583744030822	0.00293892205747082		1.48912983116406	2.7898349681474	4.99822251601348e-06	6.09029045304495e-05
Ma02_t21320	-0.770539955998127	6.30678362551819	0.0063812807851291	0.0282608336279337		-0.959930001048951	6.27345745474273	0.000279143620072605	0.00201595269785259
Ma02_t21340	-0.741328091014015	3.75801895796349	0.000962882779675333	0.00600041413969726		-0.643638396411057	3.82668531276511	0.00357285622081113	0.0168978684680033
Ma02_t21420	-3.22794089861196	1.17087003152889	7.07919265760967e-15	4.82091209448012e-13		-2.36498728771587	1.29468206798998	4.2737191548295e-07	6.71874305112364e-06
Ma02_t21500	-1.02002432313349	5.0257056469425	1.4114155666866e-09	3.96014355049147e-08		-0.733734395169068	5.15805291847627	0.000118692281442558	0.000969945604181811
Ma02_t21600	-1.94026162265031	4.48995884466695	4.47191392628761e-22	6.80420869230058e-20		-1.23682039465773	4.69561363332982	2.21861584283049e-08	4.66410100076779e-07
Ma02_t21830	0.626049387059624	4.09626196035847	0.00194171896413143	0.0107579948388321		0.753736048663937	4.20624099605503	0.0118910744916127	0.0442283857459732
Ma02_t21950	-2.67036226957424	4.61173205898689	8.70323999162708e-25	1.81047790044574e-22		-2.20218029493815	4.71665404308527	4.92064682355695e-09	1.19751468820595e-07
Ma02_t21990	1.06601418688074	0.756811604504573	0.00790053394328296	0.0334926790810055		1.16262613553921	0.850950923361318	0.00282013585487768	0.0139479833449794
Ma02_t22500	-1.67782584910918	5.26138368633474	0.00163284363469577	0.00930203839560211		-1.65555623602077	5.30055928644021	0.000328266928042953	0.00231455707315886
Ma02_t22520	0.576061725934042	4.66121319540798	0.00206839427068212	0.0112994195307038		0.578484452944209	4.69579182798521	0.00102707310219108	0.00604602185098526
Ma02_t23410	0.631543525529768	4.90697700113582	0.000378008771121939	0.00273289154185823		0.836642942657775	5.06714951794464	0.00487899641097886	0.0217254353549891
Ma02_t23480	-0.931670023191881	3.33360610980184	0.00283380255557041	0.0146572767379902		-0.955866598423034	3.35723614186077	0.00133626624575471	0.00754909209853749
Ma02_t23650	-1.0749792049384	2.85367162522764	0.0122347165494692	0.0472135938496691		-1.44183488755276	2.77809563782023	6.81919918257407e-05	0.000598544023679215
Ma02_t24020	0.728979133638861	2.39616519893199	0.00889651474832817	0.0367894856660559		1.17467632298504	2.71517850525658	0.000117712729186608	0.000962707686370253
Ma02_t24030	-1.00189354617611	2.69915068961278	0.000156695139245354	0.00128934532530471		-1.9763074355578	2.48147197577559	7.85779285269135e-11	2.70680016473074e-09
Ma02_t24150	0.532451842469706	3.96819909930879	0.00832795799745401	0.0349179079539246		-1.66639429885944	3.12004171927183	2.79028083517878e-12	1.24645091608576e-10
Ma02_t24160	-1.75484327449259	1.00618563034952	0.000513887959963177	0.00353664892994043		2.33992290541792	3.16822116270123	4.16900907347378e-10	1.24366047698559e-08
Ma02_t24190	1.27911483596578	7.68260111469723	0.00273261001688177	0.0142028512433166		0.926257422621314	7.47350039680433	0.00446983351581694	0.0202797299779873
Ma02_t24260	1.69984618481225	3.1040562518398	5.45047290259611e-08	1.08711417211556e-06		0.764396447936243	2.49917213918015	0.003436384472496	0.0163899576298918
Ma02_t24400	-2.20513986762868	1.33290411403365	1.29795223231922e-07	2.37693081774167e-06		-4.02653769046958	1.17864279139341	5.11572464056041e-15	3.33782132336072e-13
Ma02_t24430	-1.1482301346458	4.27139766448448	1.01709107872909e-09	2.95655940538422e-08		-0.698578480565621	4.45732966088561	0.000544396273207655	0.00354848850326545
Ma02_t24600	-2.74398286612087	4.8428981098285	0.0017161692055945	0.0096876059862974		-2.66825057702124	4.88256148790228	0.0109296614078988	0.0413373401906393
Ma02_t24640	1.19422176624183	2.55470727289032	3.47018156610219e-05	0.000352808417566258		1.79831649845212	3.02329147849457	6.50010632712856e-13	3.21846386178758e-11
Ma02_t24830	-0.857459169815144	3.38555010482098	7.21343047939792e-05	0.000666626721219137		-0.659935366894059	3.48959501504538	0.00157481184878717	0.00867833698239485
Ma02_t24990	1.17960623097124	4.21640631456827	2.57835959347924e-09	6.84486349905998e-08		0.770431149619601	3.98097243578376	0.000232304609817142	0.00173345045466369
Ma02_t25010	-0.643144820509627	3.98051547812627	0.000670354036076958	0.0044110358299017		-1.28804182268897	3.79677164066561	9.17259577673265e-11	3.11116596831816e-09
Ma02_t25150	0.667129016707718	2.4085265608708	0.0094236065034933	0.0384496430230641		1.44046263422046	2.9504217129577	5.8964742403645e-09	1.40718560925456e-07
Ma03_t00010	0.60040522792264	6.08322011693748	0.000661572254369757	0.00437113757248226		0.684685224890968	6.16722413819862	4.2526038619181e-05	0.00039554591398248
Ma03_t00070	1.67517175012041	0.0874688968634952	0.000271003934182389	0.00205877938815249		2.65734942220085	0.843371516849225	3.09463904168622e-09	7.95121127199495e-08
Ma03_t00180	1.32754595426082	1.27183909963285	3.68679028375883e-05	0.00037245804107916		1.29131272371905	1.28338845305051	0.000227872935291025	0.00170429398532707
Ma03_t00290	1.39708072504701	2.33783401346177	0.00683690123870687	0.029873017604701		1.70166845833251	2.58816880677134	0.000241121393008469	0.00178615931230267
Ma03_t00310	-1.50295467494338	3.04901608947394	3.63175832673676e-10	1.13634346611069e-08		-0.749272626134508	3.31196442148269	0.000236709725180764	0.00175888937448484
Ma03_t00340	1.51636830718957	0.93764810779661	1.05934461853448e-05	0.000124370234381471		2.20822695183171	1.48059600408579	1.94585933262313e-12	8.94892599326158e-11
Ma03_t00390	-0.698514268605928	3.27998934793964	0.00143844198547141	0.00836092441544363		-0.583576502376064	3.35612041108702	0.0110826993264789	0.0418563879609962
Ma03_t00790	-1.46474270474882	2.22185604345213	7.58536374994855e-07	1.18599812430934e-05		-1.61018601747463	2.21626886276167	1.25412198219377e-07	2.19723574409213e-06
Ma03_t00830	-1.13801946655288	3.98842785295441	4.24025197598032e-07	6.98670726265025e-06		-0.626887803045451	4.19860700472758	0.00374397007709979	0.017559802999712
Ma03_t00900	1.28061960923778	2.24988861305391	3.85836049535386e-06	5.06840478094659e-05		0.840511237506237	1.99828013062225	0.00105034534343607	0.00615339198572065
Ma03_t00910	0.994057234237453	1.78737535042084	0.00104349621751479	0.00641463314233601		1.11138614349945	1.89783519094331	0.000116614285413339	0.000954232325751495
Ma03_t01120	0.763607007992073	3.43750924291098	0.000500000931767635	0.00346165491684265		1.07241494978391	3.66980647920242	2.47550160405345e-06	3.29693501716319e-05
Ma03_t01200	1.16267625143471	3.89303977068597	2.05783350211732e-07	3.62393734529616e-06		0.756771973004863	3.66100351822663	0.000110932526721059	0.000914232772527933
Ma03_t01210	-0.653732073866079	3.21436676068382	0.00219593552383477	0.0118764496793341		-1.05212389858073	3.10691948778579	1.69723589699301e-06	2.33557293045947e-05
Ma03_t01470	-1.72394275245218	0.024644167591961	0.000311495333562561	0.00230971491138132		-1.44315141883839	0.106137373733176	0.00271045864036098	0.0135165755615893
Ma03_t01570	2.10477706535421	0.832603173989613	1.78926281275351e-07	3.19321051710374e-06		3.11289621980082	1.68846474078458	9.00101212544293e-20	1.04577548773238e-17
Ma03_t01660	1.99945632908689	3.06673130877332	8.19001807506942e-08	1.5655104902001e-06		1.11285541031623	2.45712276494688	0.00271309750146083	0.0135271885589493
Ma03_t01680	-1.33312683766393	2.7192987041926	5.90652403992076e-06	7.42554370212324e-05		-1.46471264312937	2.71487323680919	4.34802257355209e-06	5.38220177445771e-05
Ma03_t01750	-1.64336926333898	4.00814719912704	0.000542529830442548	0.00370404000731085		-1.77597471196932	4.01033914701917	0.00168032211383131	0.00916067766935407
Ma03_t01820	-0.786423058577753	5.56553796779988	6.57051284088543e-05	0.000616031850050198		-1.33271267369018	5.42129647042153	3.75025960335621e-11	1.37505583722512e-09
Ma03_t01910	-1.45695311626117	1.3796988170305	0.00390915006490082	0.019077884673408		-1.84345496250447	1.31967486389043	4.32804959885694e-05	0.000401998716247266
Ma03_t02140	-0.597072427969322	4.00998594510729	0.00301477251691064	0.0154336342082778		-0.477015492280218	4.0898390731283	0.0128325459444881	0.0469198263726002
Ma03_t02200	1.87938475282307	2.51743139189048	8.04112462884177e-09	1.92372889031599e-07		1.94404134183364	2.59993948324008	1.27234818710218e-05	0.000138360030691037
Ma03_t02360	-0.765464085699568	3.99016077614446	0.00257000027122319	0.0135106411099427		-0.814217191053587	4.00434282325167	9.58605173659021e-05	0.000803336002854396
Ma03_t02390	-1.8457945981682	1.26570598474362	9.5378455749088e-07	1.45039528339861e-05		-1.67747613687391	1.328669955674	7.68713739275292e-07	1.14143648841942e-05
Ma03_t02620	-1.3497308664859	3.5535322461331	4.51708037487969e-05	0.000445632823793707		-1.50891864940893	3.54195133758248	1.46116795072221e-05	0.000155802740292655
Ma03_t02920	1.28758451775015	1.10065482157211	0.000172235924543072	0.00139991635006361		1.78024708322446	1.47910811197029	4.05994470237792e-08	7.96651371599934e-07
Ma03_t02950	-0.543370836444109	5.02406834589962	0.00346530036899093	0.0172888425941768		-0.784249991701633	4.96376042933723	7.6945209170837e-06	8.8891347184277e-05
Ma03_t02960	1.37663082420595	1.92301164706027	5.56392957139851e-06	7.04473384201751e-05		0.857397462889948	1.61860574865418	0.00942295878977628	0.0368726580620918
Ma03_t02990	0.573373323968602	4.01449356761149	0.00834793476892601	0.0349717525318113		0.680869400388266	4.1123719996291	0.000480249619349201	0.00320196592444685
Ma03_t03060	-1.87290211763808	4.54565613393273	0.00185255662998775	0.010334805235006		-2.99108613756005	4.40230073298653	0.00144222036263362	0.00804642321107087
Ma03_t03080	-3.15921379719024	1.54891494996318	8.62577044014072e-16	6.56223970027505e-14		-1.97125597817357	1.73812785836974	2.07299720262947e-09	5.51342328289706e-08
Ma03_t03160	-1.04020057881537	7.05824443940717	2.12322805379648e-09	5.76889728453458e-08		-1.10070007869246	7.07154098684047	1.83362381690624e-10	5.8101309700773e-09
Ma03_t03180	0.798245739169239	5.29543287600897	2.19524018323263e-05	0.000235886442126454		0.859344414079061	5.36694506192346	9.33005654928315e-06	0.000104770325557656
Ma03_t03190	-8.23033912769326	2.44760168755645	9.54086991737227e-14	5.34831038504992e-12		-7.4876358783416	2.47574575400485	4.55843891612926e-12	1.98280865169563e-10
Ma03_t03290	-1.25781087527986	4.105533573494	1.80504945054374e-06	2.58960407972134e-05		-1.09702606522115	4.18656976112631	0.00356006305239168	0.0168463862554226
Ma03_t03410	-0.625231314107435	4.85058330165847	0.00184295712646905	0.0102924023838146		-0.536249510801322	4.91763328788967	0.00719109033215037	0.029722574956883
Ma03_t03550	-1.56579845494157	5.23269175587803	0.0130372616169247	0.0496557237982911		-2.20228413580107	5.13261430118855	0.00104021904422071	0.00610777917852768
Ma03_t03560	2.16745786636563	2.52507894317824	2.57446068296033e-09	6.8413337929326e-08		1.48414939033731	2.03434177971106	0.0108921636827041	0.0412426266373402
Ma03_t03640	-1.16526005519495	1.02322272282856	0.00281178847718029	0.0145547223526204		-1.75902679387175	0.905577746182303	0.00047062725671296	0.00314900632238604
Ma03_t03690	-2.03613254068771	0.791137879688223	1.67858179238267e-06	2.43042943913939e-05		-1.10544133998531	1.02856644871536	0.00231642223848195	0.0119171124148024
Ma03_t03800	-1.92807106107239	1.39611600346416	8.00571985874074e-09	1.92043515926747e-07		-1.50930523891331	1.51442471157634	1.55551269842467e-07	2.6635766891577e-06
Ma03_t03930	-1.41529865007563	5.70731563206949	3.66023894693469e-06	4.83918482820407e-05		-2.73859869578902	5.48305919050855	8.90677877837101e-13	4.28982854252815e-11
Ma03_t03950	-1.95840712219541	4.08601012379579	1.04937957860986e-10	3.63461162762172e-09		-2.13841007701561	4.08210141851431	1.21970698230119e-05	0.000133347247053894
Ma03_t04020	-1.77135216538634	5.04647727849807	3.26410548640991e-21	4.72355091231721e-19		-1.2979903050419	5.19908454572241	6.9009927999504e-13	3.40423276109285e-11
Ma03_t04560	2.23203671618484	5.31100253534455	8.21715746374762e-22	1.22920366172589e-19		0.985306316187745	4.41388713798691	2.01037627293821e-05	0.000204984093418526
Ma03_t04670	1.55856178245521	1.39610815189996	4.86786475272631e-07	7.90827545886782e-06		1.23386258282555	1.20908466186592	0.000379693978574964	0.00262202645788603
Ma03_t04770	0.692981567484691	6.03472869769039	0.0036522599821929	0.0180591878450975		-0.631011310954359	5.4007146850398	0.00398739774969384	0.0184919759085066
Ma03_t04860	-0.697631306046227	5.61924245669496	0.000141437026058575	0.0011825902686895		-1.44418322176693	5.41135911905863	3.9338782019372e-13	2.00786962561303e-11
Ma03_t04960	1.87512509427491	0.00125804433510503	0.000270888745159322	0.0020584916145426		1.90411517512493	0.056417309766858	0.000101065764328944	0.000841896885872239
Ma03_t05120	1.07759045504336	5.46937987079232	2.10570727126352e-07	3.70090214600223e-06		1.079718004381	5.50333698946953	6.40069646025014e-11	2.23686608485523e-09
Ma03_t05130	-2.06156617191937	0.488138755619049	7.50951068034312e-07	1.17551875888005e-05		-3.42976366097703	0.352848183570909	8.57965911531624e-12	3.53460606477025e-10
Ma03_t05250	-2.29752951099426	1.60558738186473	5.64016261487171e-09	1.38287854462421e-07		-1.48745638051681	1.79510682192591	4.18764882333047e-05	0.000390326591590514
Ma03_t05470	-0.492494660856963	5.48575314784874	0.00361461245480692	0.0179204800085617		-0.437808761300375	5.54060587415427	0.0107483397196089	0.0407796504114066
Ma03_t05640	2.91971343756912	9.12016773307435	1.06617090351474e-09	3.08911127833373e-08		2.39831460140954	8.70167054115694	8.79718945178271e-08	1.60604788819934e-06
Ma03_t05660	1.39865528460229	4.34969084122925	0.000319999992888178	0.00236684439184264		-2.90931358007623	2.73599227630517	8.23680370701008e-12	3.41459984661498e-10
Ma03_t05720	-1.01976350921387	5.00972171586906	3.3163769976638e-07	5.57834303959533e-06		-0.963835358924055	5.06060853382826	0.000202845625273234	0.00154451871615061
Ma03_t05730	-1.28638712671288	1.16435436996002	0.000210799212237322	0.00166112773727232		-1.98044410979507	1.03813473044709	8.65808505274944e-07	1.27006387114277e-05
Ma03_t05800	0.557778371491645	6.10335640815338	0.00902885320184331	0.0372384253725963		0.532459772500866	6.12141272931883	0.0119228366008176	0.0443154120325043
Ma03_t05890	-1.76847818183997	0.0734050685671695	0.000866555673378333	0.00548722423663374		-3.35401754869331	-0.0999187905098207	1.10731491658256e-08	2.46701195460655e-07
Ma03_t05900	-0.825555959967419	3.15262994675823	0.00349295671917998	0.0173974857017593		-0.716555626127612	3.22288389032	0.00326437765869851	0.0157224298507134
Ma03_t06020	-0.905809846662956	1.85081581043143	0.00329077848800156	0.0165828082513281		-1.09445358203068	1.81920232391184	0.000165696246445933	0.00129668938503775
Ma03_t06170	-1.36687574179449	3.87711378087034	2.81629535625786e-08	6.04266691789508e-07		-2.06851938200018	3.74708621361736	2.9802473551536e-09	7.702122189075e-08
Ma03_t06220	-1.27062398723049	5.29885300979356	0.0062299437056473	0.0277724277666618		-3.10145744477047	4.99261284250705	0.000295779300522577	0.00211476212438409
Ma03_t06310	1.21884446824003	1.29191185022278	0.000844959398168747	0.00537090806756726		1.80849177013571	1.7408975400275	1.62552859287117e-09	4.40739533522591e-08
Ma03_t06380	-0.857749097109	4.60715830753531	0.00156426940433243	0.0089593033833426		-2.69777497737732	4.21742892547907	1.83380447377123e-18	1.93535778925099e-16
Ma03_t06400	-1.63601273808208	0.97070790309891	3.19293702189583e-05	0.000328256116146796		-2.16863890068788	0.892019687076329	2.50235491108099e-06	3.32601011512972e-05
Ma03_t06510	-1.39461701497501	1.93093301371055	1.22421291396491e-05	0.000141052000260249		-1.37801231778478	1.96382606178635	1.12707918497831e-07	1.99975402612695e-06
Ma03_t06520	-0.811166364071956	7.58179572616482	2.67421067117297e-06	3.65347396312585e-05		-0.784757799295183	7.62405551880037	2.55823501141833e-05	0.000253526544902624
Ma03_t06540	1.43847271665145	3.99073607941265	3.52982817769012e-11	1.32565211406706e-09		1.16415811110942	3.83050155930886	1.22926180306893e-08	2.71812563967412e-07
Ma03_t06570	-1.30759548163335	4.72464728313606	0.00061910439383925	0.00413881312948976		-1.52281996201781	4.6973033790673	6.36952049230686e-05	0.000563932479415804
Ma03_t06580	-1.25746813646767	4.23630968774032	0.00012429312916637	0.0010621159018976		-1.62766274093349	4.16811891187267	9.93540693399895e-08	1.79161160189437e-06
Ma03_t06600	1.21874033263953	4.21100971908888	4.96204100219777e-05	0.000483617371030454		0.833612481276454	3.98698979975505	0.0129098637789438	0.0471391946984155
Ma03_t06700	-0.891938428633853	2.79962898642357	0.00257187936737961	0.0135151829317578		-1.79054883482868	2.5845447230056	1.31230259741079e-07	2.28402731967225e-06
Ma03_t06740	0.492293101503355	5.59188267691613	0.00815228736560595	0.0343466702031629		0.848031101713775	5.84200100919878	6.88564619840225e-06	8.06726084899052e-05
Ma03_t06910	0.476460886637296	4.49814196260526	0.00686844337992812	0.0299862341166332		0.429321656794138	4.50388078846351	0.0125375630850369	0.0460765879748372
Ma03_t06990	0.942133284123019	3.33769743415902	7.28887266951814e-05	0.000672484801910973		0.643331084920187	3.1846854488105	0.0076720617988573	0.0313051320165943
Ma03_t07100	-2.70715332917182	0.248475959785375	2.0985955449174e-06	2.95501340954604e-05		-2.19712652285909	0.33722611619763	2.73029452134252e-05	0.00026807080011254
Ma03_t07180	-1.36165540742367	4.77091047471041	0.00175655993724641	0.00988417613040156		-3.38121915433757	4.46486975777092	4.6871150837701e-10	1.39038833783953e-08
Ma03_t07220	-0.857659815753121	5.78075765403861	0.00130851497219717	0.00770666404881531		-0.930251264988932	5.78716701527542	0.000372818265352658	0.00258397588937517
Ma03_t07260	1.53878830922689	2.85493710671303	2.09106738508963e-08	4.57133425802805e-07		1.69562377855123	3.00516061913521	3.87885002459457e-10	1.15971486626987e-08
Ma03_t07270	1.02035085951903	1.46320508364626	0.00678920444774971	0.02970827799786		1.50536466002201	1.82133226553205	1.90965133795764e-06	2.60085675796905e-05
Ma03_t07350	-3.29287500200361	1.03626177765957	4.17377815344872e-08	8.52917811910047e-07		-4.20924065273804	0.999351550808362	3.9526735928022e-15	2.63743887842142e-13
Ma03_t07450	1.66005944057765	0.468021823848794	0.000127222801665184	0.00108125168845798		2.83620492499349	1.40107333236067	1.77830342524224e-14	1.09044578089507e-12
Ma03_t07510	-0.647977940591257	5.74981235295858	0.000252340833422585	0.00194136936479144		-1.05024704484827	5.63951257498351	1.71917136576073e-08	3.69050644076189e-07
Ma03_t07540	1.16111051469121	3.74081437311672	0.00137861190941423	0.00806598534651123		1.44367625282449	3.97119618173555	0.000130288349103992	0.00105063572839109
Ma03_t07580	-0.881209776906568	2.88442691520993	0.000739210243882315	0.00479105908773505		-1.10632631155691	2.84170901624709	4.42284205012659e-05	0.000409654146530956
Ma03_t07600	-1.25064735573557	2.62439299316725	0.00956988253803376	0.0388618670642405		-1.4502654197503	2.6000791832879	0.0049477712648998	0.0219541810397313
Ma03_t07770	-1.67717682211874	2.02465978477439	5.83874948453025e-06	7.35075094678898e-05		-2.29314593063928	1.93375279054096	1.49241393322973e-10	4.84485846706564e-09
Ma03_t07810	-1.939225158363	2.95947462550594	8.40952558956819e-07	1.29884244706167e-05		-3.51003172404606	2.78363895107294	1.0788030759762e-13	6.02900706384167e-12
Ma03_t07870	0.885219549784466	4.01893302588371	0.000309775212393551	0.0023007287869373		-0.719132252005828	3.23963241354848	0.0100496594900467	0.0387447940461851
Ma03_t08000	1.11436770630934	4.3391528503769	1.1416123266786e-05	0.000132683157671196		1.23783305255811	4.45625257788438	3.70375862745081e-05	0.000350777854991676
Ma03_t08020	-0.528621698903756	4.84985044087199	0.0104096655657667	0.0416313836774444		-0.697440777671491	4.81638766883079	0.000603811459853566	0.00386725473199249
Ma03_t08030	-2.13571107193615	2.93579209745715	1.44596855803816e-05	0.000162936118471782		-3.58453354051674	2.79359999055702	1.20400590939371e-11	4.88424449308411e-10
Ma03_t08170	2.21626669057297	4.86498386947618	8.0525657695228e-18	8.03054939120163e-16		1.98523968484962	4.71288344289077	8.15153672244372e-20	9.59707590122374e-18
Ma03_t08190	-0.654121882377044	3.98030839510925	0.00241793489029525	0.0128610372201142		-0.68322560977039	4.00092807115009	0.000622325026829586	0.00397238312306403
Ma03_t08270	-3.60380649670824	-0.138890458598183	9.78083531688657e-09	2.28348114630509e-07		-4.03153141577311	-0.14559299735405	2.90628098146486e-10	8.87974431361064e-09
Ma03_t08320	-1.63432700132227	4.88260771064268	1.2135156810705e-15	9.02577710610733e-14		-1.55199569122818	4.9346366024647	1.20126227439072e-13	6.65720452899793e-12
Ma03_t08430	-3.39009300496175	2.35707144095361	1.65623582223561e-15	1.20165098742963e-13		-1.11482686600783	2.78658405602744	0.00784821957866211	0.0318912926275133
Ma03_t08450	-2.4402784639007	1.88590261862137	8.55489778968451e-08	1.62475936837325e-06		-1.69895927137454	2.05056921016651	4.33158289089953e-06	5.3668676697815e-05
Ma03_t08550	1.06058786492687	5.82035969714919	6.16339310101936e-05	0.000583615462663025		0.65964805645493	5.59451607466652	0.0136878935138015	0.0493658678258136
Ma03_t08770	-1.110233550482	1.97869288368186	0.00107919076786383	0.00660133530344823		-0.991607106964004	2.04411345785207	0.00333240353404772	0.0160006107697887
Ma03_t08830	-1.06669720825354	3.30061370620707	0.00157571164440395	0.00902095763395917		1.21410573581984	4.48664864740362	6.35629956910514e-05	0.000563138379884934
Ma03_t08840	-2.23011296173099	3.52236264462949	2.19423581579284e-05	0.00023587370636704		-2.72994781540715	3.47635107180407	1.36063513250003e-08	2.98615725311399e-07
Ma03_t08910	-1.65008605124308	3.02317054702736	1.69329373520518e-09	4.68712694735558e-08		-1.52883497111133	3.08260422926215	8.26802483353924e-11	2.83337616869928e-09
Ma03_t08980	-1.32656677665383	1.06767574845373	0.000496626144772117	0.00344455961366168		-0.904123967358363	1.21955498872709	0.00586865379193073	0.0251400565482661
Ma03_t09130	-1.52159666212052	2.29233679792493	1.19350333331281e-05	0.000137871641024382		-1.00754595721085	2.46742366450791	0.000254013452739849	0.00186568728584673
Ma03_t09210	0.60904061204027	3.71002792650279	0.00237437681862769	0.0126698460019237		0.568770593071163	3.71913005932373	0.00958427959939537	0.0373446102614818
Ma03_t09410	0.879171544216269	3.78160858656437	0.000514359054031232	0.00353897636477768		1.00908191344559	3.89956179699756	7.43230465385464e-05	0.00064424656505435
Ma03_t09540	-2.75599578765062	1.5043002045499	5.17919880870305e-10	1.56890246506639e-08		-3.77108761998454	1.44168208130442	1.20796373180242e-15	8.64836736633676e-14
Ma03_t09550	-0.816459026334826	4.83647299081994	0.00352723675672333	0.0175419748078581		-2.24322925018516	4.50099095501431	1.36635407326687e-09	3.75731252936712e-08
Ma03_t09720	1.76366724206609	2.22259092426292	2.56471230784008e-06	3.52013374334319e-05		1.11942726299891	1.80302613912902	0.00233778245973099	0.0119945491687534
Ma03_t09740	-1.31649695035303	7.12648102306918	0.00123698583267585	0.00735775759909005		-1.9500341324589	7.00531239604919	9.83240285301029e-06	0.000109713711700186
Ma03_t09790	-0.626095936027797	4.60024834270819	0.00588653450944674	0.0265302563275285		-0.961873294893144	4.51017632086177	3.56198343956829e-05	0.000339291410694585
Ma03_t09930	0.663779855159369	3.8424992289477	0.00139196778489947	0.00812983685205486		1.29494955049081	4.29051638622136	1.45068791192594e-10	4.72678017059263e-09
Ma03_t10190	-1.27458441269943	0.30847901290516	0.0043751891452556	0.0208441870407445		-1.30441784654053	0.326876239420596	0.00555984677029701	0.0241126949811997
Ma03_t10360	0.551945969816643	4.94035293536649	0.0108201616588248	0.0429207249266143		0.86156220448417	5.16405356817914	0.000132282151343426	0.00106315357678621
Ma03_t10540	0.668862471696107	5.78250468759856	0.0124891330953717	0.0479936710824739		0.819107928986876	5.90845600981772	0.00064416798938581	0.00408132265937099
Ma03_t10730	1.69360866363969	1.79553886692926	1.90921395684097e-08	4.20137520899211e-07		1.52182863579755	1.70647084317326	1.41997892486211e-06	1.98917195767305e-05
Ma03_t10750	-0.762551561602731	4.32270006189409	0.000151320383174161	0.00125169550878483		-1.0521316969853	4.25578284327231	2.58776407663083e-08	5.35545862421489e-07
Ma03_t10790	-0.819368842062075	3.03063570617779	0.000689265119544799	0.00450713711643403		-0.857828786808518	3.04811192651608	0.000326213661149232	0.00230375896663374
Ma03_t10880	-1.68536983619656	1.41335844174838	6.07037517285892e-06	7.6099755050713e-05		-1.74527912427139	1.42655424097355	6.93721751397234e-07	1.03881793072429e-05
Ma03_t10930	-1.10661074959239	2.28085552732857	0.000307859235304282	0.00229040733681115		-0.831281692777623	2.39980064492621	0.00131938740605408	0.00746966710544405
Ma03_t11230	3.68461441743944	1.89077716076071	1.09484319596316e-16	9.46506161652958e-15		4.32992810911657	2.51192319613813	4.79810265907288e-31	1.76530193665056e-28
Ma03_t11320	-0.610390965652498	8.68696606392816	0.0033209847530799	0.0166982927623878		-0.660324593060843	8.69971806698125	0.00353319768421697	0.0167342046584852
Ma03_t11410	-0.814839608678064	2.20590717889979	0.00357952569629488	0.0177682239296715		-1.26193642038727	2.09591009025769	0.000213789599521281	0.00161255310117276
Ma03_t11690	-0.734379398391993	4.48594167018637	0.00562500283391208	0.0255810333831899		-0.592784756511184	4.57323488485824	0.00829956341258738	0.0332711009079055
Ma03_t11800	0.664451617722253	5.95666380993489	0.000146725600262863	0.00121937033651662		0.577733002390866	5.93696414471498	0.000376700732488652	0.00260400142285263
Ma03_t11890	1.57909116618938	3.72811784942639	4.1652538841257e-06	5.44201252073675e-05		1.16369337312788	3.4665707152368	0.0031885659528886	0.0154133416226312
Ma03_t11900	-0.536548244282528	5.63835233372569	0.006156646498792	0.0275009270799085		-0.790518860248384	5.57343750301291	1.14774835416032e-05	0.000126000223380467
Ma03_t11950	-1.47529038603895	2.37396160804584	0.00204481553103586	0.0111985403424294		-3.23508104624578	2.12278310454212	3.36367799052104e-06	4.29623095317755e-05
Ma03_t12310	-0.681386290774854	4.81409111042542	0.000299141198426722	0.00223491377399223		-0.666879927225899	4.85180034681974	9.10484897001464e-05	0.000770566930401558
Ma03_t12430	0.738852946155554	3.54724271668704	0.00135013219100938	0.00791675178374956		0.690312990276341	3.55081025938134	0.00440201933096688	0.0200428827908753
Ma03_t12570	0.914479117316726	4.07065967205958	1.9166174821173e-05	0.000209498249984965		1.20101558070201	4.29481877267266	1.3572922086572e-09	3.73749174712361e-08
Ma03_t12710	-0.696267184332245	2.82120084505673	0.00738416353343844	0.0318100828999944		-0.782369303498145	2.82189368546674	0.00152597843535232	0.00844612803018865
Ma03_t12720	-1.80878608421091	4.17597104355487	2.34605684679761e-05	0.000249674083372023		-1.87899887836606	4.19354998127896	8.16934937372506e-15	5.16482255155076e-13
Ma03_t12790	-1.05005064481234	0.648257482509973	0.00372463832143967	0.018348925917664		-2.03480146603805	0.452627458414715	1.52503356594698e-06	2.12175100640418e-05
Ma03_t12910	0.692210893490016	3.65968555463438	0.000494401615760228	0.00343398964343498		1.07120016295198	3.93525230255565	4.30115213793467e-08	8.3917274273552e-07
Ma03_t13250	1.08135237084427	2.4236822892398	0.000716755582354546	0.00466171247956876		0.851395032621983	2.30949086812957	0.0034824658212062	0.0165620322448388
Ma03_t13320	-0.498725864968202	7.53899211051106	0.00314265965619752	0.0159632961971712		-0.590440656962966	7.5342937647088	0.000496591815600498	0.00328703578092384
Ma03_t13420	1.69814523932651	5.25800031619083	1.03498339472665e-07	1.93801004580777e-06		1.51780125756997	5.15516772735698	2.60677689654413e-06	3.44406583488548e-05
Ma03_t13450	-1.73680646568664	3.04103896150139	8.49124410743618e-09	2.01511904499735e-07		-1.68217661167428	3.08444490123975	1.99833534538505e-11	7.70537165927948e-10
Ma03_t13540	-2.8235005057633	4.68778846946414	5.54701324674314e-06	7.02795814425002e-05		-4.994734738284	4.57603201002635	5.06216262666756e-16	3.92095578890127e-14
Ma03_t13580	0.59998620615936	4.2879465241446	0.00690641693383735	0.0301026622519704		0.889440076669899	4.50097901246982	2.87878409564154e-05	0.000280880260381379
Ma03_t13740	0.598666487156518	3.86499825636747	0.00175948757048062	0.00989437709380938		0.596064473527727	3.89656970538209	0.00252987270908839	0.0127811844688246
Ma03_t13950	-0.955596977818655	3.03091457661357	8.1658271263325e-05	0.0007433232678927		-0.730568202192789	3.14063774026803	0.00313443445162611	0.0151849247665647
Ma03_t13960	0.431861103300274	4.90394951612922	0.0109801597669215	0.0434103510191269		0.438574589212709	4.94051340277762	0.0080282886123835	0.0324487893411716
Ma03_t14310	0.49906251982219	4.38455349245151	0.0059950486255961	0.026938715797625		0.508226630093536	4.42321311787729	0.00323756877524205	0.0156131798390974
Ma03_t14360	-1.50629517285371	5.21924137532971	0.000223844873828012	0.00175097457562235		-1.08652538613362	5.37299224861078	0.00543027608723483	0.0236631047130861
Ma03_t14650	-0.817846534748644	7.80496922139798	2.95790411039346e-05	0.000307042099707695		-1.65414366369929	7.58785430306704	2.00176077818789e-16	1.64679015572041e-14
Ma03_t14690	-1.77644164512881	5.88297341016969	7.24241679895851e-10	2.14509268193402e-08		-1.70252782000936	5.93269716597009	1.04412580482499e-09	2.9361881708932e-08
Ma03_t14730	-0.751879214491109	2.44455467958983	0.0032871215486325	0.016570652305081		-0.797981439482562	2.45778146740095	0.00160250138817641	0.00880528142974342
Ma03_t14760	0.880751988023407	2.87465305429855	8.60908070934853e-05	0.000777327880799672		0.954925851865847	2.95514631803357	1.49667373768833e-05	0.000159032841200818
Ma03_t14830	-1.36068989695556	1.97002233273264	0.000590091269805779	0.0039754245856631		-1.23903567051906	2.0329459948545	0.00102729876750792	0.00604602185098526
Ma03_t14850	-1.08911766389159	3.26326170038468	0.00901450733487224	0.0372136181693239		-1.68704573632541	3.13184905503715	8.56924225936176e-06	9.76340763227927e-05
Ma03_t15080	-4.61264649170486	-0.0830649972821733	1.16052459522725e-11	4.70339245009377e-10		-3.77182006490431	-0.0286493738468486	2.88160902469141e-10	8.81452922217962e-09
Ma03_t15130	-3.33600994360801	1.64848399569524	5.85738846300268e-20	7.35682465114964e-18		-2.08300993222508	1.83300394531539	1.41788464727236e-12	6.65953267841220e-11
Ma03_t15210	-1.3300912023112	3.48149464552704	2.98702002108022e-10	9.47978332554269e-09		-0.81380325539915	3.67712980014833	1.86420814419288e-05	0.000192375822904828
Ma03_t15250	2.70005510050324	2.49711139811143	4.25878014851429e-17	3.91029444877552e-15		1.98014835504968	1.94949282712291	1.81449034878536e-09	4.86496450802877e-08
Ma03_t15270	0.971693282875622	4.58313366249613	3.60248397513281e-05	0.000365422250688995		0.993011917529108	4.62916854771869	3.32984766437271e-06	4.25950839955107e-05
Ma03_t15520	-0.912059970723196	3.3971616989347	0.000359539675895086	0.00261570025957881		-1.77705352911656	3.18909555747791	1.07526239375636e-13	6.02192406143891e-12
Ma03_t15590	-2.47568549397637	0.858497284546162	1.60838676667174e-07	2.89563992130957e-06		-1.18835019650422	1.14597759720421	0.00653216362789432	0.0274923759934732
Ma03_t15660	-0.549394525003504	5.85258723558467	0.0114435130825783	0.0447900077686041		-0.884187681075745	5.75861278975248	5.72675828250959e-05	0.000514417859965002
Ma03_t15730	0.444627903375399	5.27014628293751	0.0094479205819462	0.038507543446423		0.580094602476095	5.38213444870681	0.000266396895110163	0.00194032660473664
Ma03_t15890	0.769916187288187	3.40975787319491	0.00189979107628269	0.0105474847765178		1.04336669655454	3.61791913485606	1.00585183455471e-05	0.000112095141343518
Ma03_t16020	-0.85916743512229	2.16499329616129	0.0111176628957517	0.0438479861093863		-1.24089186262099	2.07740264163176	0.000402103169300968	0.00275879641408512
Ma03_t16090	-3.51957920207297	3.56328171310405	3.51290269113531e-33	1.46153218682594e-30		-4.06380605280738	3.55725876612595	1.04985976499337e-33	4.87908511836391e-31
Ma03_t16170	1.21237279697987	6.16489269631167	7.83034285124165e-10	2.30130837858732e-08		0.611002589258707	5.80637426476743	0.000488247341758811	0.00324477473236099
Ma03_t16190	-0.595623532167176	4.46064319078261	0.00755474752020957	0.0323825277238603		-0.532666425196558	4.51804076609302	0.00415149388146081	0.0191224261728216
Ma03_t16540	-1.37743480147292	3.1212537433662	6.53582196719619e-08	1.28151201414236e-06		-0.522808634399401	3.4385667832718	0.0117421243377272	0.0438282194880079
Ma03_t16880	-3.44436847708097	2.35366483392419	3.80652570066816e-12	1.64272868446825e-10		-3.15885961033584	2.40765358228711	1.82932084542073e-11	7.14730224117923e-10
Ma03_t16910	0.896928442834177	1.92502013268182	0.00803775215810975	0.033948011730925		0.949295491608672	1.99215422863346	0.000234749410180458	0.00174677299878661
Ma03_t16970	3.33911288025284	1.14606629394437	1.64298005230957e-05	0.000182586101222232		2.34402408828989	0.373370676499699	3.90118290554242e-06	4.89774100321415e-05
Ma03_t17050	-1.60423939881639	4.20751275975044	0.00121994807851216	0.00728421030651969		-1.48981463529679	4.26636371412603	0.000628996068464646	0.00400435132266967
Ma03_t17110	-2.0799481367567	1.76918380000361	2.28241084585312e-11	8.84625234243536e-10		-1.6816003357253	1.87778156408591	6.02504629488527e-09	1.43399349821663e-07
Ma03_t17140	3.15126040665751	0.75504901991718	1.03137880383087e-11	4.22500360147764e-10		3.03326312883228	0.695563497193934	3.86991647428342e-09	9.62573590645706e-08
Ma03_t17320	1.75215384911334	4.16942011075662	6.92092313487569e-19	7.6466149507193e-17		1.13801558420737	3.75846968963645	2.34856140103825e-08	4.91416994577435e-07
Ma03_t17390	-1.90475075277916	2.61547533197106	2.60813338585974e-07	4.48332909395012e-06		-2.50263873702617	2.54315205187944	1.59377951815757e-10	5.1424140604134e-09
Ma03_t17550	1.35763273382931	1.32965337082221	0.000124727961102484	0.00106514798597685		1.17381623900409	1.24160501413599	0.000297800142951012	0.00212580673367142
Ma03_t17670	1.07849081614462	4.38470899030925	1.8256944935148e-06	2.61640297517861e-05		1.1129210925993	4.44052671329219	5.22856979804542e-06	6.32153418303164e-05
Ma03_t17750	-1.82846696209506	1.57996402016416	1.31695084050202e-09	3.73047340745184e-08		-1.25780721306971	1.74310814523549	1.65753847714072e-05	0.000173618798969781
Ma03_t17800	-1.57735281944717	0.069606399067581	0.00111466741070522	0.00678095708129949		-1.46103938011681	0.119579531216547	0.00118251723992481	0.00679203852680143
Ma03_t17910	-0.539761607673749	3.78955650529699	0.00639674464081792	0.0283168943559533		-0.616643130591008	3.79143030331743	0.00223401746162209	0.0115719832926025
Ma03_t18090	-1.48401834266457	4.88041067349781	4.97412619854791e-09	1.240131631917e-07		-0.844484058244199	5.10801433422154	0.000895407257195404	0.00539811976402054
Ma03_t18150	1.74313779487969	1.32278270017079	1.68212559165888e-06	2.43423685484244e-05		1.74864222868449	1.36052691679803	1.1411591002052e-08	2.53814479970072e-07
Ma03_t18310	1.76139038496983	2.40056213946783	4.2116902525132e-09	1.0670283192547e-07		1.9819424905258	2.60417422301676	4.02774872501309e-11	1.4696289769366e-09
Ma03_t18530	-1.19477111036027	1.79817218477592	0.000799668654811725	0.00511968676885593		-1.27048396258802	1.80568830747964	0.00239223024373369	0.0122194714918059
Ma03_t18630	0.773725310154223	3.8493750768251	0.000193338031486064	0.001545021537929		0.563226937740268	3.7547578683806	0.00703913285699991	0.029208431920728
Ma03_t18710	1.60536414715865	3.51886228873385	3.92047675173869e-06	5.14230576941435e-05		1.64557659423866	3.58444904377792	3.57923059648518e-05	0.000340811712799757
Ma03_t18730	-1.73270245217511	2.71289824714486	7.14869642020034e-06	8.80427102593314e-05		-2.12528376699127	2.66516578117587	2.71261125441918e-08	5.5746370930616e-07
Ma03_t18880	-1.37388783681855	0.820060198988597	0.00042271855157636	0.00300714049501035		-2.02352961663545	0.710313290666304	3.85346309780778e-06	4.84242113192258e-05
Ma03_t19020	1.43784682056461	2.71508436171083	0.00340454296451327	0.0170450881428266		2.59782278437966	3.66462277922454	1.86256911941683e-06	2.54289305872074e-05
Ma03_t19080	0.880591833613482	4.10329058245011	7.97199602936967e-05	0.000727451467697143		0.611691687025423	3.96935348501247	0.0133850011346635	0.0484449624343812
Ma03_t19110	0.95654016778472	4.27158314690157	0.00101111611951773	0.00624808282998343		-0.68406054637469	3.45634414391395	0.00219576231142186	0.0114162401628195
Ma03_t19160	-5.26361356127355	2.70551702294291	7.56615618914456e-29	2.2138905587731e-26		-4.27159997650999	2.76838688051878	1.3992442402664e-25	3.06330412600471e-23
Ma03_t19260	1.49092365186632	6.85930750001726	6.28276804702695e-16	4.86311816244728e-14		1.17984556148747	6.67000601937873	2.57724444775437e-10	7.966301682732e-09
Ma03_t19320	-1.03458667199036	0.605859230185998	0.0108869732921717	0.0431123494721381		-1.09126846011351	0.61498473528908	0.00797604468077572	0.0322918269285876
Ma03_t19360	1.45625720231096	0.245730920080186	0.0010459149321553	0.00642287290094536		1.46119354374654	0.283964684676135	0.000898138440876326	0.00541069480119438
Ma03_t19380	0.957645442925845	2.42137296219644	0.00146387865125408	0.00847915963605449		1.05000358733764	2.51580155744315	0.000691271482566365	0.0043351755618331
Ma03_t19620	-2.13820128972597	1.99986838299145	4.44026641502679e-10	1.3636790522828e-08		-2.10803035439613	2.03359887442619	4.41428772351295e-10	1.31387058197593e-08
Ma03_t20210	-1.28431919422636	1.98451585935339	0.000443364793345155	0.00312893568841809		-0.929495724463422	2.12107259033086	0.00795406020696728	0.032227447978367
Ma03_t20380	1.5949729381175	2.75672138791149	1.09754323208776e-06	1.64829574962215e-05		0.883745797945966	2.30475502568008	0.0020405730048183	0.0107379378024705
Ma03_t20750	-0.711376741351449	3.70025023771576	0.00747837696954325	0.0321255845359261		-0.817558336519333	3.69276262898533	0.00957818721400336	0.0373446102614818
Ma03_t20890	1.51668273958532	2.21765540610787	3.76575891986086e-06	4.961447934643e-05		1.42820026896554	2.18832635380151	2.38186698854327e-05	0.000238908203432455
Ma03_t20960	-0.963592386999686	4.26573597700779	5.89961862813015e-05	0.000561032661468648		-0.696397994949997	4.39245460356653	0.00104475835080806	0.00612695320742763
Ma03_t21000	0.817785693970839	3.52836723640699	0.000506608990544068	0.00349740150148221		0.998068300583085	3.677047865614	3.62887917153996e-06	4.59947412699012e-05
Ma03_t21020	1.32940849527258	3.35282619571478	5.78571404216237e-06	7.30470402089414e-05		-1.35915844241016	2.08493040821535	0.000233450477128352	0.00174040543437079
Ma03_t21060	-0.498600166361085	9.46224583764105	0.0039229344171521	0.0191381412102435		-0.773596039551009	9.3872346948067	2.97324606245485e-05	0.000288926222283305
Ma03_t21080	-0.942458908446293	1.70110553620822	0.00788652024474264	0.0334492473011727		-1.2541339182523	1.63466530244657	0.0129771422455239	0.0473244077758711
Ma03_t21190	-1.55164441793507	5.87195490636709	4.48251341015328e-18	4.60833531166607e-16		-1.01068078978544	6.06210733659985	5.02486309478646e-06	6.1115070422816e-05
Ma03_t21230	-7.14844420741125	-0.270226615553406	6.12917237538539e-13	3.00555198599239e-11		-2.21474545331302	-0.03346002369028	6.50953664020448e-06	7.68781210873904e-05
Ma03_t21400	-0.83835401135374	5.5036095601382	0.00191514323725514	0.0106282865732373		-1.03813978417621	5.46833054450674	4.55055728715041e-09	1.11408745412768e-07
Ma03_t21470	1.58009519239752	1.06904150925497	9.33565432300393e-06	0.000111471061730325		1.14386174440875	0.816322834934522	0.00070533989995148	0.00440775040097068
Ma03_t21620	-1.56470625509968	4.06735493634089	1.80467416811529e-12	8.21419813237708e-11		-0.757224750906353	4.34733132556014	0.000670129188699089	0.00421856516364992
Ma03_t21710	-0.805000963561032	3.78486441457071	0.00509385814205761	0.0235885496954031		-1.72034024547563	3.54972536682824	3.14683425574521e-09	8.05407144296528e-08
Ma03_t21840	1.69476032374545	2.89511282246728	1.46095328187679e-09	4.08621880635855e-08		0.820084631535537	2.32998439343652	0.00136263998405769	0.00767354021634526
Ma03_t21860	1.21251364909528	3.7776761679903	1.27085275085922e-07	2.33533445114759e-06		0.898626967298209	3.60209762427607	6.39211339555624e-06	7.56262098473805e-05
Ma03_t21900	1.70781152821835	2.99395407725364	8.37493183967226e-07	1.2950018007837e-05		1.28641180970109	2.72359135073716	0.000265185774433939	0.00193360065090973
Ma03_t22050	-2.93705264600241	0.644093135433144	1.15984825447044e-10	3.99008778705226e-09		-1.83775601509373	0.827116275156374	5.30479786567888e-07	8.17475831656973e-06
Ma03_t22220	0.65782171240263	5.46537473868916	0.000565584165693055	0.00383885026253096		0.531955572678028	5.42286701028527	0.00418518610271952	0.0192341394623595
Ma03_t22270	-1.02931061003488	0.780058920855276	0.00511650639455847	0.0236810734865128		-1.34572759657299	0.720246135322654	0.00248663537068824	0.0126061168227822
Ma03_t22300	0.771247880728908	3.4734387156154	0.0019682428333033	0.0108731124320263		1.31543912041049	3.86838677132561	1.19022163691602e-06	1.69328523962972e-05
Ma03_t22320	1.90042903451485	0.748548386626314	5.93046243309159e-07	9.47841675905941e-06		1.45138489160166	0.472931802493229	0.00133754636220328	0.00755310235232677
Ma03_t22330	-1.02219902264608	2.59153856122223	9.02933542883957e-05	0.000808148283911634		-0.604006347367263	2.77046825994889	0.0122941756861048	0.0454405907527439
Ma03_t22450	-2.03125252765113	0.721592394993293	6.36413282389751e-08	1.25153445126971e-06		-1.69356805268295	0.809541370753045	1.66433192516698e-06	2.29386850664274e-05
Ma03_t22520	1.60944560880369	2.1063236320324	3.34355624810825e-07	5.61295714219362e-06		1.61896917393441	2.14938708778432	2.85210545951006e-09	7.38536399046152e-08
Ma03_t22650	0.513638534096303	4.88645283428419	0.00374549939084148	0.0184275043050001		0.985874945317202	5.21370582369898	2.1484235595603e-09	5.69859917682067e-08
Ma03_t22680	0.656877906708394	3.12498163165729	0.0111305529891774	0.0438616596777901		0.605679344436232	3.12831037491511	0.0102242770042059	0.0392352742056229
Ma03_t22750	1.23769857097172	4.2591131281969	3.02317083650244e-10	9.57169677331158e-09		0.702141514477255	3.94145941685693	0.00513118246191711	0.022597676378418
Ma03_t22830	-0.775742159845718	1.7719547396735	0.00640635541146437	0.0283500125546056		-1.02393791390295	1.71984531886366	0.000495159961032815	0.00327837724762791
Ma03_t22900	0.796845509652683	7.02462751867917	0.00165327491002982	0.00940337841247275		0.760541986197147	7.03383801052965	0.00327287782824096	0.0157519138208763
Ma03_t22990	-2.00285715061956	0.69844543796325	1.20172488726267e-07	2.21902417289481e-06		-1.26517501796855	0.886868590236344	0.000430155435132613	0.00292399729963124
Ma03_t23190	0.48741608565906	5.47936182204567	0.00939629958419792	0.0383911721694703		0.611397346230766	5.58606360064873	0.000207808134746745	0.00157596263654202
Ma03_t23230	3.73372691725982	0.628214528351975	5.3492096317846e-14	3.1372996666416e-12		3.70890515599573	0.649437897176939	7.44986999161622e-16	5.55907200219475e-14
Ma03_t23240	1.05878737086225	0.865493294319675	0.00239569352428124	0.0127680311336377		2.32005954752654	1.80360846844104	1.82230543735518e-10	5.7881140330382e-09
Ma03_t23290	4.07784977830812	1.22521262687919	4.29417390733447e-23	7.28286424398694e-21		3.44319957253209	0.712470731018496	3.24471666693163e-14	1.94903729040859e-12
Ma03_t23310	1.88454894055228	1.0438475648353	1.5942417220767e-07	2.87406055069305e-06		1.39182607340906	0.736850615758626	0.000517061057886765	0.00340212305599116
Ma03_t23340	1.80018076332737	0.968395120625014	1.93825749195529e-06	2.76136876609382e-05		2.33579967156511	1.4119484870096	2.04845549751534e-11	7.88714914668335e-10
Ma03_t23350	2.90778125092925	2.1696389196852	5.3953113743751e-15	3.71216940479292e-13		0.967260698857539	0.766607079978512	0.00575004519584586	0.0247431282062958
Ma03_t23380	1.9386163276697	1.20027821685193	2.57011096448567e-05	0.000271241952641141		2.27801521995111	1.50349816040448	3.24850151207426e-09	8.27430817835069e-08
Ma03_t23410	5.16074126694925	1.93140026582338	5.47460946573434e-34	2.55741098673874e-31		5.38680592843698	2.18200928099983	5.28243913134903e-33	2.18643457170993e-30
Ma03_t23500	-3.41195079672161	3.1827647239905	1.38386817952788e-36	8.18850178139751e-34		-1.38177319110135	3.54481546328628	4.06239795396465e-11	1.48023276204296e-09
Ma03_t23640	1.16907471440617	4.14823103045173	1.06851888030936e-07	1.99379483013295e-06		0.645395107879339	3.84306091608752	0.00533492127682022	0.0233204727100607
Ma03_t23700	-1.17253259304379	1.85867856408365	0.00149948184836326	0.00864775897257277		-1.44845913972687	1.81195404337566	0.00589413994316167	0.0252197976246733
Ma03_t23740	1.29252272091407	2.74369373271707	0.000252750733728972	0.00194396123252494		1.19055626125085	2.70549183933201	2.54891523889525e-05	0.000252981508723624
Ma03_t23790	3.10012669451746	3.13287570763956	7.84509387714301e-26	1.77026537853124e-23		1.09488939546348	1.60297002175443	0.00365592600991254	0.0172445655275255
Ma03_t23870	1.30129573379591	3.63515447292663	0.00155481138140057	0.00891280143219656		1.13603002850208	3.55192534201088	0.00413525763673824	0.0190675326017748
Ma03_t24140	0.462676431846037	5.90638306170774	0.0108240758584225	0.0429207249266143		0.634975679865059	6.04129185315152	0.00436691317723858	0.0199184873129829
Ma03_t24500	-2.39464228814544	-0.24756302869656	3.0905850002972e-05	0.000319460430135534		-2.14380207124953	-0.194376880824505	4.9956202308029e-05	0.000456326321800056
Ma03_t24530	-2.00403928783169	1.75377725624859	0.000244882159743218	0.00189218725115573		-2.1769003959896	1.74973865499941	0.00051975769765095	0.00341562426464244
Ma03_t24590	1.21077721836961	5.87507099935665	1.81785341919751e-08	4.00695223451755e-07		0.747732594203332	5.60154763100278	9.00905867424418e-05	0.000764168953828781
Ma03_t24660	1.06922095258428	5.32373994092102	7.82836632119047e-06	9.51807808375975e-05		0.891842541386003	5.23940264798765	1.37005711415803e-05	0.000147411912892146
Ma03_t24670	1.73393857404897	4.41717604433483	6.40652361571017e-19	7.13751064081652e-17		1.65553505352057	4.39143802404627	6.30817662991866e-18	6.18902218246464e-16
Ma03_t25130	-2.11631486832792	1.22193067844385	0.0016516583664362	0.00939916805366461		-1.96349760376751	1.27416833884162	0.00344550051714974	0.0164186559991539
Ma03_t25220	-0.574256686913416	5.75550889609648	0.00255279618456848	0.0134334592898231		-1.01177346601456	5.62786311975265	1.29216712730162e-07	2.25490824784058e-06
Ma03_t25270	0.879342675556956	4.09370846860348	8.09178280231352e-06	9.81147088693999e-05		0.951738309831539	4.17405961778149	0.000540416831935071	0.00352693537308469
Ma03_t25370	0.708119180016598	3.57207502533116	0.000344216075829241	0.00251867036304073		1.49923640796713	4.13815510209809	4.82616545470127e-09	1.17612808551092e-07
Ma03_t25670	0.653782174109481	3.40745993537118	0.00263905496907583	0.0137892693605931		1.11200614700964	3.73270798845094	2.96369627874861e-08	6.0251968092134e-07
Ma03_t25690	-2.1432459577805	0.745370435805022	1.3982930315193e-08	3.15796001274507e-07		-1.24134274022407	0.962648619164064	0.000174010985395882	0.001350982122842
Ma03_t25710	-1.56218094869573	6.47948844116139	5.49891244619024e-10	1.65632965729307e-08		-3.09528156533349	6.25234942975031	1.99587152908719e-16	1.64679015572041e-14
Ma03_t25750	-1.05599680760512	3.42688001365303	0.00616614381454383	0.0275294955314988		-0.979343536653609	3.48173586210798	0.0106542928463364	0.040515678653381
Ma03_t25860	2.22551514946722	5.68894946667861	3.3485598619146e-18	3.45589548229457e-16		1.94685732531815	5.49671663639123	9.75710633504369e-09	2.19783798312336e-07
Ma03_t25990	0.66527468331633	2.66893398398624	0.0088020065714348	0.0364876409022946		0.886177346682582	2.83776595478938	0.000131274985468224	0.00105666191584724
Ma03_t26250	-1.58891789749235	1.997180865089	0.0092549132265674	0.0379591149851833		-4.07724082470552	1.71729035286465	5.0243478515887e-15	3.28629566885394e-13
Ma03_t26330	-1.01290418242528	3.83708923648496	4.32683156892701e-06	5.62276935997167e-05		-0.538552997850755	4.04102760871616	0.0109156084728879	0.0413018809379805
Ma03_t26440	-0.979916063371638	3.27414502772225	0.00573828751915953	0.025985713617661		-1.96357945069009	3.0506848969281	2.72513781379384e-06	3.58435455250242e-05
Ma03_t26560	-2.9180268448149	2.11039337842244	2.5230977922751e-12	1.1234535938948e-10		-4.54287583891361	2.02440383369798	3.19469262519743e-32	1.26309563644e-29
Ma03_t26620	2.54070885563029	1.27032158222483	3.70127720881343e-05	0.000373593283696266		2.16233278428685	1.01504351401559	0.000105213663790615	0.000871516558415698
Ma03_t26630	1.06292471223998	2.59217489858912	0.000117525256363405	0.00101142372371958		1.23544343146544	2.73934210260593	0.00018163812799576	0.00140034750017686
Ma03_t26640	0.528652030471717	4.39903428621701	0.00399430715547606	0.0193967930792077		0.921440582799581	4.67530137317963	7.31425858604287e-07	1.09034727036734e-05
Ma03_t26650	-2.78657388876504	4.01146166627225	1.22772037272001e-10	4.19647116359635e-09		-2.08399034168786	4.15210510844532	2.25734616259406e-05	0.000227451882263662
Ma03_t26800	0.60788598009558	5.04514707988922	0.000811359333936439	0.00518083093158886		0.688740341825761	5.12694431089061	8.2374336371965e-05	0.000705267023430301
Ma03_t26960	0.721395549366383	6.54046198493007	0.000683549256414751	0.0044763566282724		1.10040141738373	6.8196742932034	9.747091893089e-06	0.000108853484084286
Ma03_t27020	-0.44644169281382	6.28609669288821	0.00829338088454501	0.0348089301407283		-0.402453434375676	6.33753220718056	0.0119522617487503	0.0443936362485132
Ma03_t27270	1.01376091873755	2.43962265165451	0.000577865293200728	0.00391024629277148		0.940598527428818	2.42531066407809	0.00167347235073742	0.00913461417082921
Ma03_t27420	0.82700645036515	1.32589166170524	0.00573647075220169	0.025985713617661		1.10692951206892	1.53339062844428	0.00167722613010907	0.00914944814386106
Ma03_t27430	0.623425784573117	3.4759644578194	0.0120989611133038	0.0467642673194861		0.615837363522491	3.50509033777877	0.0031156679493124	0.0151137248858491
Ma03_t27490	-1.30676081450154	3.91909028141519	7.10360609128263e-08	1.38164879030374e-06		-0.873497373041903	4.08644875172155	8.51410416346507e-05	0.000726372364863735
Ma03_t27500	-0.48387595177938	5.22404853429067	0.00779450888490559	0.0331434666365987		-1.14868552200268	5.01697794846591	1.05585919128126e-09	2.96289300604244e-08
Ma03_t27520	-0.631845151900611	5.62124559149496	0.00195052332416181	0.0107864142372703		-1.19632852577957	5.45897629761933	2.35117532740751e-09	6.1849686616708e-08
Ma03_t27650	0.524494240364096	8.19877235960318	0.00835331401579653	0.0349887828061372		-0.621023355949384	7.66828656343597	0.00115777369459813	0.00668470470137413
Ma03_t27670	1.08427135685523	6.00937198047122	1.96574944755727e-09	5.39608356083582e-08		0.709053050696351	5.79850954109952	0.00152031730638313	0.00842156729104769
Ma03_t27810	0.589044598503959	8.21143131017887	0.000890072591295496	0.00561078666866126		0.508987577017703	8.19677606335239	0.0113095001371111	0.0425612528245595
Ma03_t27840	1.59590176106928	0.987673303723083	1.03977790703961e-05	0.000122234729937058		1.4320998888322	0.909826590440609	0.000350467509739503	0.00245470020679691
Ma03_t27900	-3.40075743126901	1.02245720092341	1.05477218955531e-14	6.93467138056524e-13		-2.65952150305279	1.1200040157315	1.34897066066389e-11	5.38166156641361e-10
Ma03_t27910	-0.829534327244235	5.67455413495997	8.63462951758718e-05	0.000779273985081136		-0.972280328447469	5.65683007406849	4.11591722866168e-06	5.13085399469402e-05
Ma03_t28040	-2.66627597969952	2.843300966359	1.06606090264221e-07	1.99060334184111e-06		-3.83381621438181	2.76047446663537	5.27711040123104e-12	2.28043482102137e-10
Ma03_t28120	0.721179495176478	5.18737830559245	0.00184394223560165	0.0102942993615763		1.04212906720576	5.42766377781742	5.02454001802452e-06	6.1115070422816e-05
Ma03_t28390	0.843142723774604	1.31931326282391	0.00630583091354912	0.0280262660215444		1.2626426262094	1.62111633749712	7.52539398748234e-06	8.73014524158471e-05
Ma03_t28500	-1.13839532367234	5.35522877184334	0.000645681857945882	0.00428849359728735		-3.2818879963841	4.99059164303211	5.40069677940941e-18	5.35821938900956e-16
Ma03_t28510	-0.980473465070933	4.14882500655792	0.00231048070529329	0.0123859814253764		-2.95573234714981	3.76872949744019	5.63150208098948e-14	3.30040907357105e-12
Ma03_t28590	-1.96539579035039	4.66098014043136	4.81951095778776e-16	3.81931899622067e-14		-0.956377503560858	4.96112329703417	3.05325363031814e-06	3.94732497155333e-05
Ma03_t28840	1.61521335057205	1.33350113701256	6.32398690219109e-06	7.88337075115367e-05		1.25770815181301	1.12668276670432	7.27138628029012e-05	0.000632367112819716
Ma03_t28890	2.98970306604481	2.82755068234128	4.73486922892778e-29	1.41657711189506e-26		1.96243856599622	2.01625076339374	1.18055928675072e-12	5.63477756865341e-11
Ma03_t28950	1.45027405476864	1.40946392373624	2.05878350523414e-06	2.90663989363041e-05		2.12031001752312	1.940076464623	7.1828353090374e-13	3.53494481821674e-11
Ma03_t29320	0.837214194213978	2.13179446333869	0.00498380603347404	0.023159477007559		1.02876508513643	2.28759430978766	0.000221312079478572	0.00166125162521603
Ma03_t29570	-1.35230101069359	3.9224850473054	3.14567937715506e-07	5.33503215130622e-06		-0.90346678322145	4.09397901928882	0.00507849715119247	0.0224178286177451
Ma03_t29670	1.19316369795389	2.92204646764909	3.35797278562535e-06	4.48184167232312e-05		1.03459865389786	2.85013934340421	0.000251568372167321	0.00185163828249856
Ma03_t29750	-2.02694120276702	5.63564404983752	0.000453008296265839	0.00318685651378348		1.6448072916092	7.39224388478428	2.95060468616102e-05	0.000287031580083889
Ma03_t29980	-5.55186156662885	2.41770566372643	3.76185019710826e-14	2.28170353527111e-12		-2.53136105022284	2.6367404602249	4.24433898221947e-08	8.30373261735551e-07
Ma03_t30050	-0.948641522289496	2.90163471037552	0.000272303119197823	0.00206688003274813		-1.16220046637631	2.86534627343582	4.46523030048944e-06	5.50413916519149e-05
Ma03_t30350	-1.52112615235725	2.79230913521167	0.00889487440532234	0.0367894856660559		-1.45938369357359	2.83943153996698	0.00814854996906106	0.0327847947570515
Ma03_t30500	-0.866186340057877	3.11867481081929	0.000113080627935599	0.000978231929837942		-0.632336104883579	3.2344225726814	0.0047322193918654	0.0212037367541466
Ma03_t30510	-1.49717726025318	1.3993397864213	0.00657391469407876	0.0289232694248571		-1.60208822180586	1.40054890630601	0.00781158163216675	0.0317765352328159
Ma03_t30560	-0.588048606228588	3.42577262236862	0.00661647425666463	0.0290816870307377		-0.763588798324828	3.39145834467583	0.000537928685493966	0.00351429723430198
Ma03_t30580	0.772609185352118	4.83780574760634	0.000265464236717245	0.00202536281692553		0.694814693941941	4.82271509549047	0.000207476275071209	0.00157434732931433
Ma03_t30680	-0.814474369975276	3.93055520350135	0.00216145933223583	0.011714467258181		-1.30593143949784	3.80600927652151	0.000101574523712468	0.000845868951003863
Ma03_t30980	0.961832219693684	6.51974917169987	3.72657844265054e-09	9.53195045076427e-08		0.504902106826654	6.26797128140105	0.00158211754062159	0.00871134767222322
Ma03_t31000	-0.766428659270338	4.31575126059435	0.000329874444791068	0.00242908375040149		-0.776822663960669	4.34506121946686	0.000564109262301283	0.00365539490175171
Ma03_t31010	-1.99650178401637	0.433802800954483	6.10266790401537e-06	7.64478668172721e-05		-1.46628741797822	0.565490698098635	0.000104165515532171	0.000864727203524665
Ma03_t31120	-1.76513939825087	0.746482566970787	2.17085754241453e-06	3.04388750826076e-05		-1.65777094149392	0.794141502249246	3.77136562048738e-06	4.75278188804523e-05
Ma03_t31300	-0.798681206610968	4.58450361638741	0.00773104206388293	0.0329420409956496		-0.839302264791395	4.60301360245137	0.00807089761453536	0.0325762727120283
Ma03_t31400	-0.542907927699571	4.47996348629223	0.00873301987841666	0.0362994255857946		-0.634836569767988	4.47513265116489	0.00276723516741554	0.0137350683126921
Ma03_t31550	-1.11658455493682	5.05731184729976	6.74442222306857e-05	0.000630560851592861		-0.722381551348412	5.22472483884512	0.00560557884300077	0.0242466788877029
Ma03_t31560	0.890962383999996	5.41975236818624	3.18766593958925e-07	5.39936265734369e-06		0.781642738118143	5.38259785270814	1.85635375251967e-06	2.53739994345955e-05
Ma03_t31810	-3.1218674717826	5.75943692485003	2.41944665288777e-17	2.26840162064939e-15		-3.16574557922247	5.78616442637609	1.15746822792775e-21	1.77233140796567e-19
Ma03_t31880	0.987948861452974	1.93263583053794	0.00924299878443442	0.0379219304519469		0.913066416911953	1.918628606026	0.0131954408092719	0.0479422887172697
Ma03_t31920	0.744610984287474	3.7049848139285	0.00124162181528893	0.00738126011960222		0.854253622475606	3.80739834219466	4.91950156141537e-05	0.000450925938968488
Ma03_t32240	-1.35557375430013	3.71514512316802	5.20759138451371e-09	1.293493804062e-07		-0.638281659877079	3.98359775410148	0.0137643339620451	0.0495835154406805
Ma03_t32340	-0.926436204836307	1.41129490066552	0.00351419531258132	0.0174836469708712		-1.25190114730419	1.34447117585989	0.000162560101224059	0.00127629433355819
Ma03_t32360	0.951563019113735	7.56170308301738	8.31893109049601e-08	1.58673480047734e-06		0.756789192210471	7.46917712679348	0.000904607761736097	0.00543996812903274
Ma03_t32370	-1.50147380530522	2.55625031807482	1.93667202561622e-08	4.25476617376923e-07		-0.661191729378451	2.84919031847919	0.00425651510372113	0.0195010524208877
Ma03_t32530	0.591867982447573	6.07333781006386	0.0014008794064028	0.00816934208372476		0.939089649278066	6.32370746100414	2.4064267047351e-07	3.97355362568945e-06
Ma03_t32600	1.13759028619818	2.46389381281992	0.00746144401975485	0.0320695800177813		1.66788896747972	2.88002789715963	0.00124054635129692	0.00707624307619625
Ma03_t32640	0.564488747789411	4.34451177122306	0.00242485629030639	0.0128901274589715		0.539836156537163	4.36315066786415	0.00211941087954899	0.011073608323324
Ma03_t32770	0.864570345788732	3.16324113899596	0.000796305418928983	0.00510306242835669		0.68619999745014	3.0863272029435	0.00734991145369323	0.0302280941481655
Ma03_t33280	1.53409228095559	6.34358793781979	1.67180688977234e-09	4.64668079895282e-08		0.668411694831961	5.78822738546228	0.000173278557985002	0.00134626565189355
Ma03_t33310	-0.646679634797148	7.14821680877697	0.00107752360399578	0.0065947436613245		-0.739893313806046	7.14477374396959	7.52819573485831e-05	0.000651067270703221
Ma03_t33570	-0.795624217074519	3.13120853213651	0.00905753512040239	0.0373509350551269		-1.40865870401665	2.97092857019944	4.69226151503962e-06	5.74921403947269e-05
Ma03_t33680	2.05968136473887	2.32258594386263	1.35789418776081e-13	7.42436314938542e-12		1.4085549315415	1.87435302980898	1.0553000610908e-06	1.51763836147097e-05
Ma03_t33710	0.518153582574708	5.55692811308278	0.00336940646201862	0.0168895304714175		0.690956989845938	5.6939222029004	8.68831211872237e-06	9.860899229861e-05
Ma04_t00010	0.894688243448096	2.02047907868768	0.0023017915676415	0.0123468581933099		2.03539661898501	2.86611738220872	2.65328641409582e-16	2.13633912186621e-14
Ma04_t00180	0.609799086865501	4.89107196594954	0.000297476543931794	0.0022262248272265		0.443364306889361	4.82617421384009	0.0080015131718478	0.0323702021872707
Ma04_t00190	2.16100284862588	1.89431051366777	6.97340801339547e-10	2.07343722781295e-08		2.48372216666494	2.18949829573121	1.1375360368359e-13	6.33053143188717e-12
Ma04_t00360	-0.766539255304335	1.34180536575801	0.00993931354440881	0.0400687512107454		-0.967605703716948	1.30563190310437	0.00254078902693221	0.0128200954901779
Ma04_t00380	-0.549499254726232	3.77355183926612	0.00876619141029173	0.0364088876434001		-0.550317051324755	3.80473880622614	0.00352811233584167	0.0167160965438107
Ma04_t00530	-1.57982530347328	2.19447366656772	5.36724046458241e-05	0.000517053226665831		-1.91347432642685	2.15086566633408	4.32691048849497e-06	5.3635872176056e-05
Ma04_t00550	0.751942580132182	4.04525729905411	0.000256316033403359	0.00196797203616818		1.33723163263292	4.46863217160315	2.57998100312964e-11	9.76338525327204e-10
Ma04_t00680	-1.29048138121684	4.37396922983265	1.40411892162791e-05	0.000158623141816658		-0.924302476191865	4.5204336941036	0.00201402088107514	0.0106263554092426
Ma04_t00780	1.42698374050478	4.95416057378819	7.67197022486167e-10	2.25975167231628e-08		1.02060384259812	4.7048670754118	5.63919984188288e-06	6.75938478784965e-05
Ma04_t00790	-1.71535441166659	2.18170053123447	0.000196219020187496	0.0015624174194176		-2.47731828905427	2.07382785441067	2.40753249121614e-07	3.97355362568945e-06
Ma04_t00840	-0.630394558389876	3.55858334872535	0.00564613254070729	0.0256639759579059		0.785536816547833	4.30849876963981	0.00145631762583893	0.00810459115724226
Ma04_t00870	-1.24296413912694	6.35829130702966	1.63118448750142e-08	3.62853378017545e-07		-1.01790907482098	6.46095354616103	1.59178839969966e-06	2.20535955586004e-05
Ma04_t00910	1.53194026272154	2.91640226347203	3.32682520579283e-09	8.63385718856195e-08		1.51971969135499	2.94158833948078	6.13461625584045e-11	2.15239714724786e-09
Ma04_t01010	-2.61354605293134	3.89686527682099	9.4933945380452e-21	1.3029928678584e-18		-1.14260622129884	4.24449460496278	1.78070655658764e-05	0.000184839015219462
Ma04_t01250	1.44674907627266	6.86533329799955	4.57933551205717e-12	1.96035316205058e-10		0.874729075043607	6.50347315113384	6.4710307613979e-05	0.000572154889417324
Ma04_t01270	-3.31781240367121	1.63460949788935	1.10113343513668e-14	7.18624509249617e-13		-3.20225536308787	1.67151270859879	2.69135651822247e-09	7.01022951501605e-08
Ma04_t01340	0.889070786087083	6.04469039725164	0.000382495705548276	0.00275805082972053		-0.631314285027094	5.28704418820235	0.00403973803144365	0.0186889033274437
Ma04_t01530	-0.543608283195655	4.3921223389519	0.00203494780939914	0.0111536754468652		-0.699627294537664	4.36399221128371	7.72644482814149e-05	0.000667123609835294
Ma04_t01600	-1.97572027624775	1.73794588042359	8.74872195393724e-10	2.55991449964271e-08		-2.33069047699555	1.70594269765188	3.82338406127848e-09	9.53685911330196e-08
Ma04_t01630	0.436379442205246	6.34176071876801	0.00697180518085613	0.0303132358835167		0.532273016914479	6.4304451053068	0.00059092717078964	0.00379482684950729
Ma04_t01650	3.24325283082563	0.847872440763733	1.24708907441482e-15	9.22395577345654e-14		1.98452792615312	-0.0737504905711326	4.09567278615141e-05	0.000382831235374562
Ma04_t01770	-1.1002170216905	4.43498901927392	1.24984914644396e-05	0.000143323571155742		-1.82410715258809	4.27580206115131	7.42411211307531e-08	1.38010336754642e-06
Ma04_t01780	0.894469036809297	1.8300090612794	0.0042913281534829	0.0205143976198903		-1.04264434853326	0.979730802288521	0.0098671349456992	0.0382135094607561
Ma04_t01850	1.14539327384254	2.1315111489512	3.84152885159118e-05	0.000385702823270432		1.48994660118303	2.40469046398906	8.775895424429e-09	2.00581078337467e-07
Ma04_t01890	-1.03703211191888	3.68207255515506	2.82710276141674e-07	4.82856095113814e-06		-1.55153374257166	3.56590600498733	1.4853936923319e-13	8.12976836980825e-12
Ma04_t02070	0.639717213368542	3.55588523642839	0.00917937911903378	0.037719032068289		0.924941476783682	3.76648585328575	0.000219060427874811	0.00164621581117837
Ma04_t02110	-1.26328408494184	2.81642011400011	6.89644325830023e-06	8.50540040012784e-05		-2.14902911836126	2.64375752429279	4.12447236918436e-16	3.23246369999094e-14
Ma04_t02130	-0.826030583231741	5.60264271085883	0.000117239200120352	0.00101021217112397		-1.61195191481639	5.39966746974626	1.25031739481137e-15	8.90346983563257e-14
Ma04_t02250	0.819112807889522	1.33275568907923	0.00901944555478385	0.0372169187644862		1.39560608123455	1.7411644702231	2.30456115624231e-05	0.000231680550394151
Ma04_t02280	1.35285086211204	4.90591651298744	5.91344090160658e-08	1.17242882268859e-06		1.57499010502101	5.10181176682442	1.74638052968973e-07	2.9560140722991e-06
Ma04_t02300	-0.941034403382291	3.62272387460897	1.66962097335197e-05	0.000185237490239345		-1.00579328039904	3.63236073750305	4.1084446424589e-07	6.47551175895296e-06
Ma04_t02360	-1.29237882300111	4.45672906267445	1.79898405318135e-08	3.96864526794199e-07		-0.811526142742922	4.64399239974522	0.000212086624231707	0.00160244571474555
Ma04_t02500	-0.890523143116414	1.56272257505596	0.00219625336016228	0.0118764496793341		-1.11389447622089	1.52354689197446	0.000252647017859717	0.00185699764237067
Ma04_t02540	-0.764234678101145	6.46192943765249	6.35550377452919e-05	0.000598613367542939		-0.96638419937222	6.42337341548482	1.19164808924261e-06	1.69440460998587e-05
Ma04_t02560	0.786897826785118	5.30617817490393	0.000474779656791628	0.00331809919196606		1.10929411784486	5.55040663501065	1.06376180655653e-07	1.9027042711467e-06
Ma04_t02670	-1.0832079183779	4.51294413187157	2.3363057574656e-05	0.000248835253616146		-0.56432880446448	4.73012867114623	0.0122719628001847	0.0453648192264714
Ma04_t03010	-0.829157498892122	2.03216049751052	0.00702741408213818	0.0305013788331381		-0.661330967313805	2.12130309787791	0.010398916445862	0.0397499706566932
Ma04_t03140	0.990590745810396	1.54687248738278	0.00121404778866402	0.00725621783810481		2.96330346743874	3.08274234069067	1.01438261426491e-07	1.82176240351711e-06
Ma04_t03170	-3.4975422980111	0.0306561822396667	3.06730193946999e-08	6.52340644906288e-07		-1.42589614691872	0.334780019341715	0.00226013983794026	0.0116844465860729
Ma04_t03290	0.710927535824016	4.63333839456374	0.000821556484682284	0.00523966096230782		0.525386237353269	4.55404369251408	0.00813942837766785	0.0327742648778054
Ma04_t03340	-0.946383155826449	5.16525093471935	0.00500661008378143	0.0232396836328104		-1.01845429667487	5.17263882947949	4.83188008635271e-07	7.49833060852275e-06
Ma04_t03360	-1.70999832773737	3.57153047166254	1.70343069967323e-12	7.77997414068595e-11		-0.790637357886826	3.87077512750527	4.54886544631391e-05	0.000419309413362642
Ma04_t03390	-0.638541410684823	5.73402584242862	0.000407834640426566	0.00291684474097184		-0.434346029785752	5.84987353726644	0.0127226800472789	0.0466210809866395
Ma04_t03530	-0.980513251227689	1.44149444669125	0.00462337991671927	0.0218584405260092		-3.03575209189808	1.07858037119645	5.10616362814162e-13	2.55694280736241e-11
Ma04_t03560	-1.15700135845002	2.21010853487899	0.000153274971000157	0.00126668300832439		-1.17532506619812	2.23412251471136	0.00233264375516968	0.0119751420686908
Ma04_t03600	0.520019814573192	5.56704998099159	0.00327227613456686	0.0165083169069935		-0.539117157571046	5.07457423059997	0.00179890431552411	0.00968359587852745
Ma04_t03690	0.969139802705042	2.81619467456524	0.000113456219897409	0.000980843755587111		1.55880843030885	3.2563600722205	4.3605455863649e-07	6.83900844184762e-06
Ma04_t03740	0.9041427555596	3.05730032104645	0.000948518127662363	0.00592478905073421		0.948962578020278	3.12018153840488	0.00212904686302489	0.0111151855343968
Ma04_t03870	-1.80673927498038	2.60793675819519	8.45491695964468e-08	1.60691701559214e-06		-1.23028770761712	2.783275132616	0.0015805128230041	0.00870432113957973
Ma04_t03890	0.836179380828292	5.41359149827597	0.0012973438023995	0.00765102401472677		0.882268062379014	5.47611349000641	0.00125155405390816	0.00712216259678352
Ma04_t03900	0.711891284658144	5.3017848386591	0.0118565804347455	0.046041296082247		0.806254299241976	5.39343623933747	0.00572344571585142	0.024636671597807
Ma04_t03980	-0.946771617467742	1.54276189611708	0.00181018841870951	0.0101345431087002		-1.89871179279247	1.3309119459721	7.00622694147554e-08	1.30885015288919e-06
Ma04_t04070	-0.657780576526257	3.83011145828895	0.000508953514424635	0.003511766060789		-0.600749747847806	3.88423240828522	0.00172352883276675	0.00933475337967516
Ma04_t04150	0.700909405311248	3.32659006881652	0.00202967122903452	0.0111316283863032		0.927302575991914	3.50153186137594	9.11553822007527e-05	0.000771225191471715
Ma04_t04250	0.592546443132103	5.09010790670411	0.0019440711425692	0.0107596720667616		-1.58567735307853	4.21861661249675	4.10752986142962e-13	2.08845424240443e-11
Ma04_t04340	-2.55884012462752	0.339954824719157	6.84352880180434e-07	1.07951801780595e-05		-3.15518718624125	0.301390275954379	8.42964641182465e-09	1.93000288201586e-07
Ma04_t04680	-1.68768217595055	3.61459831643324	6.25259735847287e-07	9.91589695438101e-06		-2.23177781972955	3.53433526675667	2.38973577894376e-10	7.43005877749064e-09
Ma04_t04800	2.05771065031395	0.435447977872472	7.51229156214675e-05	0.000690233911060323		3.19270357781901	1.37148294965614	6.06626415644669e-13	3.0205890508322e-11
Ma04_t05050	0.57429192011615	4.23720882231668	0.00414231412927079	0.0199572231795943		0.879169288644481	4.4583253278034	1.96915223288277e-06	2.67090848177494e-05
Ma04_t05070	3.04893069349956	6.70940756940225	9.51227022689377e-26	2.12843041455042e-23		2.51168118711294	6.27376943997533	3.50856890713063e-20	4.26339405274727e-18
Ma04_t05310	1.10736926524473	1.09302406291465	0.00126921749453539	0.00751511101334087		1.05920887752452	1.09827007609156	0.00580690037569288	0.0249270443934702
Ma04_t05370	0.64910017284083	3.75633729891687	0.00261219732123606	0.0136865364172673		1.01071778269282	4.01839329406685	6.55794419372026e-06	7.73058707346746e-05
Ma04_t05460	-1.89794458591009	1.28443357045944	0.000193626549847206	0.00154678250931466		-4.0865109193414	1.06791494483774	2.81872772399542e-12	1.25703867691311e-10
Ma04_t05770	0.917416562234197	3.8726595205143	0.00119818080586154	0.00717426586860249		1.70240850230588	4.45785734768092	3.61689399543346e-12	1.59155352058193e-10
Ma04_t06090	1.02336313892103	3.91203193799896	6.46514887926682e-08	1.26858894037021e-06		0.845019691049472	3.82946995669721	8.96854666431644e-06	0.000101398549354564
Ma04_t06110	1.08894587137769	4.40101637273311	1.20412674218083e-05	0.000138857872516452		-1.32769425653204	3.28639064148662	4.99817998459857e-06	6.09029045304495e-05
Ma04_t06210	-1.89431061083961	2.14847664769757	1.58444797639408e-07	2.86027771304712e-06		-1.2807977619372	2.32498485703729	0.000409792691336591	0.00280646545850731
Ma04_t06540	-0.670465765188937	5.21056192951803	0.00173316988753725	0.0097732135949713		-1.22194746749146	5.05595320677286	1.7843652867705e-07	3.01453038562184e-06
Ma04_t06610	-1.66781635013305	2.63044489982145	1.81553081032309e-09	5.00954807113709e-08		-0.875047693850632	2.88575186466445	0.00552339704641189	0.0239860307802379
Ma04_t07170	-2.51944572914477	-0.0224696470372362	2.19833915111184e-05	0.00023612414915956		-1.3794139366537	0.199036985655023	0.00239034831744234	0.012212213486798
Ma04_t07220	2.22338023174787	1.34986620668325	1.09426829970937e-08	2.52269108366765e-07		2.58064298766384	1.67824254072526	2.18471261308323e-09	5.78730371205748e-08
Ma04_t07410	-4.29221109940853	2.36055378566094	7.0905800174735e-26	1.61368268483134e-23		-3.34454789298333	2.45012217454421	1.80211129997907e-20	2.30618011287177e-18
Ma04_t07820	0.869461405628005	4.91091694613359	2.27398536790016e-07	3.96525267787018e-06		1.18842579422724	5.15699033022679	2.70544039196945e-12	1.21059317539309e-10
Ma04_t07840	-7.26760481570691	-0.171106417141265	4.81288835697909e-14	2.85418214434927e-12		-7.29108567841903	-0.154768113414267	3.67401247673119e-14	2.19199528172543e-12
Ma04_t07920	-4.02044133965733	3.93440197953412	9.60378398782889e-13	4.53404177737447e-11		-6.8477510779222	3.89301072276154	3.49837161244301e-15	2.3701243993252e-13
Ma04_t08310	1.16601904612656	1.31040234235755	0.00467448802709985	0.0220394101417222		1.14282207687061	1.3251527635111	0.00151570949892846	0.00840333709221744
Ma04_t08410	-0.802475660000644	2.77990572837171	0.00396315753430222	0.019288429110924		-0.869334536984715	2.78701629682963	0.00647721494358645	0.0273175328539413
Ma04_t08840	-2.45636483242978	1.4185051865542	0.000311474722854348	0.00230971491138132		-1.77624205483892	1.560970622722	0.0084369814559541	0.0337188683589253
Ma04_t09060	1.7620865292922	4.19846943960185	5.76499262267309e-17	5.23274692011641e-15		1.72621275150374	4.20513947380267	3.28375385871857e-17	2.98923160541082e-15
Ma04_t09270	-0.778999392630422	4.04282718913963	0.00868869402308084	0.0361603400676107		-1.64433055946746	3.81736757244112	7.34021632593201e-05	0.000637306884542573
Ma04_t09290	0.538947764607431	4.86663367785759	0.0100085254595239	0.0402989577212676		0.608948548503286	4.94114771321592	0.000223632031342877	0.00167629103290119
Ma04_t09510	-0.893781835973017	2.25293510263831	0.00146780221789081	0.00849634122951708		-0.641925896068965	2.37167684824202	0.00814791073904472	0.0327847947570515
Ma04_t09530	-0.944734988797182	1.10973524938165	0.00519276223771667	0.0239876443326234		-1.05434612943271	1.10391738468518	0.000599451972189657	0.00384398033001791
Ma04_t09590	0.915365847430672	3.79169443866353	6.89544227078399e-06	8.50540040012784e-05		0.614144056681239	3.63779963451558	0.00383427628492679	0.0179135765057691
Ma04_t09790	-0.949516486312879	4.21877229719825	6.54321893921876e-06	8.13381375791681e-05		-1.97226916117873	3.97904710853463	1.09531645619359e-17	1.03624760444887e-15
Ma04_t10190	-1.09427555532963	2.35666864003238	0.00234194919791953	0.012521903874097		-1.67324341422021	2.23422171454572	9.73348549158636e-09	2.19438323976275e-07
Ma04_t10310	-1.73524478946443	2.69524579150862	0.00111354794307608	0.00677879311392017		-3.21829550453706	2.50623617970415	5.64898918362265e-09	1.35177708648748e-07
Ma04_t10350	0.814905966230669	6.4978786016328	7.25996852048726e-07	1.13980649643287e-05		0.619115083809506	6.40906990436559	0.000104586303883249	0.000867133392759709
Ma04_t10450	-0.788095138240824	5.08009492316527	2.24861209207194e-05	0.000240650298133439		-0.748257528181059	5.12641785974773	5.46153924563021e-05	0.000492934155423319
Ma04_t10530	-1.18729390993294	0.102875789990367	0.00990813427565754	0.0399569896585033		-1.46270991979284	0.0604660160998452	0.0010403284127413	0.00610777917852768
Ma04_t10540	-2.92523282194602	0.631723914509865	5.9820552525923e-11	2.16125081697117e-09		-1.16738079093674	0.97072949304093	0.000981195905408387	0.00582124961573756
Ma04_t10630	0.870710274012967	3.45645067081418	0.000176412061321946	0.00142775804158646		0.63646898493037	3.34548574562898	0.00846704444705095	0.0338094675011124
Ma04_t10800	-1.05040789343754	3.28596314247911	0.000343042142680851	0.00251215157677751		-0.883181666811326	3.37284396004245	0.00400934619249157	0.0185806982649952
Ma04_t10930	1.23784466770125	0.339242620138438	0.00549686293209537	0.0251227204416243		1.58348567627412	0.603322073904679	1.99990518375189e-05	0.000204152170780684
Ma04_t11010	0.85893102823394	2.83806261325317	0.000213026695535101	0.00167620030201334		0.966561614128177	2.94071364823056	2.00446004087009e-05	0.000204459555189252
Ma04_t11050	0.749072159040683	4.88101297770007	2.2730354155511e-05	0.000242971152187391		-0.766510170615926	4.16421979060652	4.03702127472158e-05	0.000378149552925653
Ma04_t11080	-2.42008436049881	2.6061920984082	7.63932226588574e-19	8.33656696613687e-17		-4.12635566404218	2.47651809163553	1.03352225948956e-27	2.91255368658281e-25
Ma04_t11340	1.27749667804441	5.22163311568207	2.42754247737956e-07	4.20690353265768e-06		1.21066922049034	5.20728769695058	3.98645589030393e-07	6.31964192304913e-06
Ma04_t11480	0.86064516931596	5.06855450889175	0.000235650917477507	0.0018288187058215		1.09504359865593	5.25655466360989	2.39629915403837e-05	0.000239928397849043
Ma04_t11490	1.85491323039626	0.388120180924816	3.62145636988128e-05	0.000366474461090733		1.60713545985513	0.256797201721551	0.000314442736926812	0.00223074132329706
Ma04_t11750	2.63587369677429	1.86243621436856	2.67096289609689e-14	1.65780254159375e-12		3.00324175709247	2.20826875412846	9.60776326954555e-15	6.05975354786337e-13
Ma04_t11820	-3.65854945112866	1.24028631676582	4.63479276614907e-17	4.2263913350771e-15		-1.50875494227099	1.56751476103998	1.68927370704073e-06	2.32582435028632e-05
Ma04_t11840	0.661234926976453	5.01854252209278	0.00873948667271535	0.0363093012380077		0.496105296785351	4.95272064054939	0.0109850642115151	0.04154051784993
Ma04_t12120	0.616842237365534	5.79871932151673	0.000443160545790986	0.00312832339681245		0.578299349170022	5.80839779412079	0.00410202140494119	0.0189307573200161
Ma04_t12140	-2.77312306962496	2.08087059644994	1.14254229704767e-10	3.94073494086637e-09		-4.00755873675646	2.00467776453911	1.26547184961994e-26	3.19260469489831e-24
Ma04_t12300	0.794385289523176	4.2241626220716	0.000149147064903347	0.00123640687957081		0.689640275042075	4.19245530161649	0.00197321567096618	0.0104561878623513
Ma04_t12320	0.580235647589601	2.9476116933249	0.00776293760443095	0.0330355984646289		0.859168695168645	3.15090962328531	0.000489982091432279	0.00325285189671531
Ma04_t12400	-1.63170292150499	0.743791971910227	3.78762612216346e-05	0.000381009145277093		-1.62922117565471	0.770237574740108	1.60036150935804e-05	0.000168362098422932
Ma04_t12440	-1.00206317524224	2.82030727130334	1.24509243483098e-05	0.000142962812687557		-0.874399282854532	2.8934689689379	7.96936121776802e-05	0.000685862178878086
Ma04_t12670	2.11215460808648	2.57628690511814	3.63471961280431e-08	7.56698038546836e-07		1.86886265783683	2.4250452387351	4.23875069983158e-05	0.000394534455511379
Ma04_t12750	-1.65325155822386	1.16041097176435	2.58708989926623e-05	0.000272601672923474		-1.99881916919664	1.11691843747923	5.4594265842873e-06	6.56767530507586e-05
Ma04_t12870	-0.770171151333518	6.63637223942794	2.51692873822454e-05	0.000266368289001212		-0.91190839181223	6.61841024421232	4.26367314771e-06	5.29511025235996e-05
Ma04_t12900	-7.86925525955948	0.331709350300315	6.0293354944254e-15	4.11649015923244e-13		-4.31409785665781	0.405972098698927	1.38969976389884e-11	5.52553584823357e-10
Ma04_t12910	0.997809186002892	2.43654450323074	0.00330975329939619	0.0166612346842721		1.24332361340735	2.63456875390785	0.000264705870262857	0.00193063284781473
Ma04_t13040	1.51594380397365	2.90888729216223	3.07993628651943e-05	0.000318607084309063		1.46578936268795	2.90486398885926	1.41139251105588e-07	2.44364624953401e-06
Ma04_t13090	1.19313666693101	3.78286653242884	3.27760842515041e-06	4.38998388010463e-05		1.22962918981282	3.8427855688305	9.83989473748672e-09	2.21460332706902e-07
Ma04_t13160	-1.52821155835019	0.409476638591213	0.00133929765158422	0.00786187799134325		-2.07012736966037	0.331446378147945	8.58345818061378e-06	9.77119927823202e-05
Ma04_t13210	-1.53574592503627	0.964471644570125	0.000298868995518829	0.00223350680428848		-1.89643239446523	0.913101132856005	6.23205593820905e-06	7.39637821698736e-05
Ma04_t13250	-2.16658651113318	3.21825136848405	9.58873740487788e-15	6.36706510921903e-13		-0.967594315695378	3.54787138587213	0.000302560321403858	0.00215626120903637
Ma04_t13310	2.7706243029745	1.03990645681202	1.34215659972946e-09	3.78576311239369e-08		2.96153183740285	1.23941025132585	4.5696215180803e-10	1.35857771059424e-08
Ma04_t13710	-1.23027162160799	0.564670765568408	0.00175741686334886	0.00988690868801818		-5.75062713763132	0.172058401351125	8.1250161558494e-15	5.14908320498686e-13
Ma04_t13720	-1.11506009844208	3.46959557464558	2.28182904757293e-05	0.00024381325060082		0.918834463320639	4.47287840333082	0.000113782310658666	0.000934312898124009
Ma04_t13770	1.30539455394936	3.31884710436207	2.20583656559154e-06	3.08157451374638e-05		0.769165438947076	2.99926267658657	0.00629462484059462	0.0266793758388067
Ma04_t13870	-2.31725787893433	2.0303466697688	0.000135728788932667	0.00114188008306797		-4.94262631916335	1.85226421993397	2.57442480375314e-21	3.76776315201219e-19
Ma04_t13930	-0.67407079078702	5.08231228390525	0.00998571852024735	0.0402314611951318		-0.94671371122582	5.01714947533222	4.51215781543752e-05	0.000416615756468944
Ma04_t13950	1.42520877346987	2.88899510025194	3.44058310454697e-09	8.88578140880429e-08		1.79048375071533	3.19476804594863	2.17209842421927e-10	6.82549077788476e-09
Ma04_t14080	1.37549006112627	0.74724803999496	0.0019996091841919	0.0110075653809133		1.14786192398202	0.629887821305394	0.0039003623631986	0.018151897224373
Ma04_t14120	2.13241313061774	1.40250173467315	4.77441549793216e-08	9.64555094563276e-07		2.0522385574742	1.37457673473216	8.56000700435685e-08	1.5638247278994e-06
Ma04_t14290	-0.639055924089582	7.75366500745101	0.000833750352976642	0.00530726049455153		-0.858133356903927	7.70441217549974	0.00436717909829387	0.0199184873129829
Ma04_t14450	-0.871699763739712	3.06560064187934	0.00096292370972796	0.00600041413969726		-0.872028633128929	3.09577017826396	0.000679479349242939	0.00427009975456332
Ma04_t14470	1.08980941777217	9.42224633516631	3.13831614424051e-08	6.65318025260287e-07		-0.557457784462862	8.55817341864602	0.00240638729433885	0.0122775807833274
Ma04_t14520	-6.57910901107032	1.6642995153302	2.44200368947159e-31	8.78692327561622e-29		-4.9851044366652	1.71683131528632	7.32521665896134e-28	2.08650526124608e-25
Ma04_t14590	0.937999286681185	1.92063087038444	0.00317295778490899	0.0160895728316076		1.3388658885506	2.22155048714337	8.46018528311224e-06	9.6503126325834e-05
Ma04_t14600	1.02637857968046	1.62822169933632	0.000603852393613458	0.00405620022319514		1.08547426832676	1.69981237852142	0.0007268860461669	0.00451364542029095
Ma04_t14630	-1.13374548460027	4.60573222548604	0.000147910681690707	0.00122845219007438		-1.37614244315162	4.56789038883292	7.15238049918864e-07	1.0698281164512e-05
Ma04_t14780	-3.26966616952761	0.909059685938382	9.32829084419277e-12	3.84495975709475e-10		-2.54153522770299	1.01016726335566	1.56120989396056e-07	2.67160530303717e-06
Ma04_t14810	1.50440576620385	3.28980103430956	0.00457841068808602	0.021698623907213		1.87303443729444	3.5935855603219	6.40488220674262e-08	1.20672353952071e-06
Ma04_t14850	1.82747985539719	2.88763996312568	3.89449209384903e-08	8.0386543397611e-07		0.770417062063013	2.1903788233783	0.0115921265436982	0.043378363065767
Ma04_t14910	-1.00723964873278	1.49584049603508	0.0116552381999019	0.0454516736304611		-1.52565746844913	1.38128297897252	0.000144413183154099	0.00115122034960941
Ma04_t14940	-2.45996883674391	6.64954816271212	2.71621005780628e-08	5.84204565502487e-07		-3.3213370981368	6.57925122027605	2.29379050706523e-39	1.73607172949023e-36
Ma04_t14950	-0.445903565152229	5.04088782719037	0.0121697739775893	0.0469970372300608		-0.77904745915388	4.94287090682948	5.12260780746194e-06	6.2104293281312e-05
Ma04_t15060	-0.557792092324288	4.28455686262173	0.00245951436597864	0.0130275490397679		-1.3522134338278	4.04918935074114	1.90326915283547e-11	7.37099413137597e-10
Ma04_t15100	2.86562045471535	2.14568324028727	7.03607496157611e-12	2.93780623155431e-10		2.85554039168954	2.17068136286751	5.74517511494438e-14	3.35959577913635e-12
Ma04_t15260	-0.716154270001122	6.83820719354392	0.000177048461697892	0.00143203808919495		-0.677615564976705	6.88576630581179	0.000592838203098829	0.00380525417981293
Ma04_t15330	-0.996580277016498	4.82459391206599	3.55430983102914e-08	7.44615325498135e-07		-1.21288733261916	4.78884951099095	2.2844788401833e-10	7.1278968759076e-09
Ma04_t15380	-5.69685160488387	2.5641090044018	4.19552096291115e-30	1.36236752048092e-27		-5.56297572253914	2.59538031614156	1.7402277324242e-33	7.55715289047822e-31
Ma04_t15440	0.692820698993339	5.1007146585421	9.99123245001542e-05	0.000881836562278584		0.598187817862797	5.07596978208698	0.003522441093818	0.016695198528402
Ma04_t15550	1.38802610553186	2.34850472415175	4.56087665696788e-05	0.000449453970189059		0.987305232971325	2.10997180546748	0.00531084997708819	0.0232344204612826
Ma04_t15560	0.639023690485607	4.94383129289148	0.000430510141477952	0.00305034420892321		0.658962046482733	4.98848241830373	8.81049554199066e-05	0.000749967952787058
Ma04_t15690	-3.18375084129718	0.75204350606269	9.27338840311289e-09	2.18515498238661e-07		-2.69574865246184	0.825098208756277	1.32727443462446e-06	1.86819871270998e-05
Ma04_t15700	-0.97921605737273	2.36379688865775	0.00528720098278097	0.0243429456934914		-0.909043560550547	2.4165374684758	0.00356203193270541	0.0168526926053521
Ma04_t15710	-2.64761399925942	1.52727870437703	2.06354116141599e-11	8.11608722378487e-10		-1.97073374894737	1.65831283219649	8.19857393182842e-09	1.88034825501415e-07
Ma04_t15800	0.944168313884848	3.90349330959041	8.89883036655607e-05	0.00079861528874381		1.06892163833229	4.01924612122524	6.72245364127937e-07	1.00836804619191e-05
Ma04_t16160	-0.555457119033261	4.49833197893496	0.00139710101711987	0.00815386835256193		-0.50422957212194	4.55119421421425	0.00308584267827559	0.0149851462048617
Ma04_t16170	-1.66375055035884	2.33009014214544	4.71960201040706e-08	9.54205335847446e-07		-2.17223215259281	2.25609921329031	2.35960344236218e-10	7.3449935591274e-09
Ma04_t16210	-1.35213028947623	0.409609882410336	0.00293915745025579	0.0151042331875038		-2.05239659240677	0.290113141361132	0.000185708466855119	0.00142672318282098
Ma04_t16350	0.806506967261565	1.6956053763401	0.00615599129319557	0.0275009270799085		0.87530044544924	1.77190828554886	0.00401888262964508	0.0186086699631704
Ma04_t16370	-1.27307971232445	0.127873501957401	0.0104994219098916	0.0419142589497278		-2.8351692787537	-0.106865457070395	2.91639093136402e-07	4.73958256268913e-06
Ma04_t16500	7.74261622889161	0.170403134272088	4.48316916299844e-17	4.10217681454156e-15		7.67263370711654	0.132255465332833	4.27552214826414e-17	3.83927395618702e-15
Ma04_t16530	-0.657818841836499	4.18635289737992	0.0002638447712399	0.00201531690298474		-0.589004663639368	4.24571996773275	0.00214453715647622	0.0111812142917667
Ma04_t16550	-1.27676554239948	5.57193150937894	9.71899455334379e-12	3.98748332776402e-10		-0.987916549121292	5.69379582769697	3.47323506014456e-07	5.55927472768757e-06
Ma04_t16620	-0.908056037619617	3.2491639200858	7.1363384850622e-05	0.000660152174203647		-1.38864792423756	3.13484904174861	4.11232291685696e-05	0.000384251972019544
Ma04_t16630	2.06466791297748	2.43187385969215	8.21805764743021e-11	2.91762961304166e-09		1.437259465277	1.99868466924715	2.48361924553875e-05	0.00024714903761954
Ma04_t16660	-2.00126764230004	3.42604717385729	4.99028631846285e-12	2.12602166082737e-10		-1.10169975838043	3.68267997978221	0.000566876149707597	0.00366973343249126
Ma04_t16680	-1.05131451091963	4.61805651604148	1.47655354610521e-07	2.67457083483968e-06		-0.804071002466595	4.73448853055277	0.000119205438234118	0.000973713246630212
Ma04_t16740	-2.11564888975048	3.52441950804132	1.13641958655157e-18	1.21523872815697e-16		-3.27545278276833	3.4008297676106	1.48499279729987e-29	4.85647644450289e-27
Ma04_t16770	-1.77271500736885	1.29172291794864	0.00370106364699085	0.0182429140556137		-2.38096393283457	1.21252950892899	0.000422219755573864	0.00287966048536346
Ma04_t16840	1.57476835415993	4.04873909973738	1.06011552167922e-13	5.88076999911512e-12		1.03875359773008	3.70495034549288	1.54891380160302e-06	2.15271388271059e-05
Ma04_t16890	1.74096990705319	0.740826646649465	0.000117260622369686	0.00101021217112397		1.86501189056628	0.860663073495628	1.05917316954762e-06	1.52238183729335e-05
Ma04_t16980	0.80523964922253	3.44917209349084	5.18959779442882e-05	0.000503033929640539		0.546583882623196	3.32549869287133	0.00721575256959891	0.0297966150535737
Ma04_t17040	-1.94385801091632	0.728149409923806	6.80692470672538e-05	0.000635289113795922		-1.95209481209327	0.751053610624808	2.28866893339214e-06	3.06505763627694e-05
Ma04_t17080	0.58549276641565	4.46545899610753	0.000876513893274273	0.00554369012736677		0.485211920417592	4.43879880596389	0.00687569692843987	0.0286739942749327
Ma04_t17170	2.00515942980994	2.62372000978781	3.38663581367089e-07	5.67501270047921e-06		0.894664923802697	1.86871459161659	0.00219667287069621	0.0114187331916685
Ma04_t17240	3.82125247079573	7.61051677146946	1.68829426218493e-37	1.12385528297995e-34		1.48517676922967	5.65175549143358	2.17443943873329e-05	0.00022010279225084
Ma04_t17380	0.73839260063599	7.34170030209775	0.00519898832532667	0.0240043932451198		-0.669634428214636	6.66298159997155	0.00870366588832503	0.0345356664741956
Ma04_t17470	-1.69550683343329	2.20706334854106	0.00206019063528964	0.0112665220878737		-2.37152924916836	2.10810140028586	0.00184277507867944	0.00987161007769838
Ma04_t17520	0.699229785394118	4.11340262046782	0.000153043934464496	0.00126516635920091		0.526350110565154	4.04223630752502	0.00568323070490784	0.0245073712148801
Ma04_t17530	-1.19669546611725	2.47641454280226	0.000578949384966107	0.00391459758087672		2.76025915369322	4.9086742137854	1.88105708390179e-07	3.15774411613171e-06
Ma04_t17650	-1.51630375196684	4.05846889276451	2.8808218561002e-08	6.1711700371987e-07		-4.18624377980029	3.74092483817709	1.04021661592731e-25	2.37546018585468e-23
Ma04_t17780	-1.07067723483452	4.39315976569951	1.09589289789164e-05	0.00012833754481975		-1.08476695340595	4.41999392037573	1.89741443809979e-05	0.000195270040657589
Ma04_t18010	-2.31931055370716	5.74499636020944	1.23641276684292e-12	5.74554323607793e-11		-3.71852645259934	5.62010799087561	6.55198925829073e-22	1.04555539428989e-19
Ma04_t18120	-0.567909496624496	5.12488066189312	0.0105516701578521	0.042078676245788		-1.2760642826514	4.91391738429089	5.38366641849083e-05	0.000487067361426988
Ma04_t18550	-1.11663313638333	1.43117257506902	0.000381180896126144	0.00275134283576872		-1.28212927600037	1.41408816206734	6.85099849289962e-05	0.000600603279245848
Ma04_t18580	-6.4487808850601	0.80178529027575	1.71248588141788e-20	2.26857520221463e-18		-2.33455752727427	1.0436190077409	9.21992273053885e-10	2.60379267731316e-08
Ma04_t18590	0.811222412265599	3.25531033462237	0.00330085904173049	0.0166304586005975		-1.36488872074236	2.32690704601136	0.000116640402823078	0.000954232325751495
Ma04_t18910	-1.16089015229355	4.47788326156759	4.86772764411679e-07	7.90827545886782e-06		-0.532964890402265	4.73250790434233	0.0119094857014941	0.0442844295666171
Ma04_t18920	-0.779228549990166	7.13238197640032	0.000123695831666898	0.00105769072247736		-0.788966918964852	7.16111117447101	2.04789521304171e-05	0.000208408544730983
Ma04_t18960	-2.21212247343107	5.5779783330534	7.29187054505991e-10	2.15734041114789e-08		-1.59206880197239	5.73979210518489	2.38965328458379e-05	0.000239507815015606
Ma04_t19150	-0.804559566847245	2.63342178862703	0.000708333768135657	0.00461595772005584		-1.05250753608671	2.58207852043958	1.14934457195432e-05	0.000126123188529702
Ma04_t19170	-1.11023080738681	3.14354805737161	0.000649549524874247	0.00430988168423289		-1.60797735520382	3.03969679055719	2.65346666946248e-06	3.4970314464707e-05
Ma04_t19190	0.788476715253577	1.87196735638583	0.00463960308107766	0.0219139859602898		1.02987356232122	2.05684734560171	8.40290555688115e-05	0.000718041832908973
Ma04_t19320	0.668192630587425	4.96487786482828	0.00283246409754558	0.0146532002186412		0.594307731682395	4.95381665597818	0.00392933219038305	0.018266589600353
Ma04_t19380	1.02190527707395	1.74642945954244	0.00492080808307096	0.0229267466015626		1.28387577942029	1.95312259697709	0.000194466934499982	0.00148713311053826
Ma04_t19390	1.11296676121217	1.36334081778222	0.000196590154451685	0.00156443695235655		1.50643892996515	1.66263177637404	5.52610318310405e-06	6.64185450637143e-05
Ma04_t19490	1.05579716455404	2.05058792080461	8.63648751257908e-05	0.000779273985081136		-1.67245543379829	0.929420181917941	4.65884889598398e-05	0.000428587946283166
Ma04_t19550	-2.12831023934562	5.16220183760537	7.85890354964938e-06	9.55084549596139e-05		-3.71584032821631	5.00536922044548	1.27018078916525e-15	9.02066732037195e-14
Ma04_t19710	-3.55394889902767	3.74686705295722	7.15579837569142e-12	2.98180662518835e-10		-2.18081550786883	3.94395113282982	5.83331435612229e-05	0.000522218645804932
Ma04_t19980	1.76350414666911	2.31871582521311	0.00855663319067211	0.0357056060128548		2.12263680331156	2.63672731395263	0.0103353793515062	0.039575628652992
Ma04_t20290	-2.80033653014842	0.526706938832159	3.30486875526506e-08	6.97848852866318e-07		-2.98520750098597	0.528902924062164	9.1742430002279e-08	1.66684291547351e-06
Ma04_t20500	-0.640183356680388	5.06966570101069	0.00934110947200527	0.0382067161153739		-0.829308623360033	5.03086774698755	4.95073399581752e-05	0.000452848561979303
Ma04_t20580	0.895753909075276	4.27865558994	0.000193238034884208	0.00154468602667721		0.660276320660507	4.16418786477761	0.00666241130779144	0.027960594984695
Ma04_t20600	2.36112228164046	3.98342253653354	4.57638167319918e-27	1.14957844162523e-24		0.898860664102606	2.93182687195162	0.0114395025490682	0.0429224394511071
Ma04_t20630	-0.675751940895034	6.04818254388726	0.00319030596759337	0.0161590787519704		-0.868524963857176	6.0101446466588	0.00044744911792	0.00302062363244159
Ma04_t20680	-1.27372635342654	0.841281315675523	0.00551625374821669	0.0252070170849092		-1.91095929096173	0.725905195341357	9.57620611549975e-05	0.000802764873416419
Ma04_t20720	2.53472099479666	0.360542089888588	4.4818457248481e-07	7.34840554898586e-06		2.414071757507	0.308772545052146	1.36366693840306e-07	2.36875653759326e-06
Ma04_t20750	2.07755858281817	0.496239749685259	2.91063377788414e-07	4.95850579678317e-06		1.6687198729868	0.25337493741181	0.000913123683131108	0.00548122509996444
Ma04_t20810	-0.824353153022795	5.22371680993141	0.00749116857178706	0.0321669642897878		-1.02239058328387	5.18699455116669	0.00106957440327978	0.00624960018831856
Ma04_t20870	1.07589925613452	5.55059961700698	1.86284826365163e-09	5.13478889402194e-08		0.484107897036638	5.2110905075613	0.00677265453776637	0.0283111280898581
Ma04_t20920	1.00529700334408	0.613328309740857	0.0103183809626337	0.041327847456686		1.07584401776888	0.689661559195788	0.00288715737907578	0.0141946545975719
Ma04_t21470	0.403407219084263	6.2614555986249	0.0118585886204275	0.04604237958532		0.938898793020775	6.62238782106537	3.74925840012787e-09	9.41513798571451e-08
Ma04_t21640	1.2835235199886	6.31854361381523	1.56472469890154e-05	0.000174833731242335		0.896032036037227	6.08723649864678	0.0122365933232362	0.0452591465917763
Ma04_t21710	0.607088677557923	4.58358745151082	0.00243380822313371	0.0129248082667056		0.65619727922343	4.64646010245554	0.000721311977954167	0.00448534138403894
Ma04_t21730	-1.13769294584138	6.57765581539827	0.00307325691873693	0.015667549679343		-3.46597314295876	6.19629624786027	3.63595234948973e-08	7.22553471402723e-07
Ma04_t21790	-1.39547015301681	0.490463155633926	0.000250062573523712	0.0019260677307538		-2.13143869847146	0.368442341229827	5.89719980635258e-07	8.98830971635673e-06
Ma04_t21990	0.852689215501329	4.51578570232077	0.000948562576455476	0.00592478905073421		2.11356300667644	5.47058052991845	1.11401306779789e-07	1.97849974226895e-06
Ma04_t22100	-3.66442122713866	-0.0912953254007518	2.09556288398171e-10	6.88021614201985e-09		-2.21288583611369	0.0692900835789348	1.87883619691288e-06	2.56152191745868e-05
Ma04_t22560	-1.18235755186429	3.77055063547524	1.84844080972979e-06	2.64189122064815e-05		-1.83699839988814	3.63490630448218	8.11401012020572e-13	3.93663238249541e-11
Ma04_t22780	0.906390759949335	2.26948017186262	0.00198332979240685	0.0109360369398255		1.69345804048169	2.84761464546925	4.73285667898584e-09	1.1565809356673e-07
Ma04_t22860	1.04872719869971	4.29966054033829	8.42677738794077e-08	1.60394181206793e-06		0.874125372730931	4.21854587677513	0.000254932777271917	0.00187119424873934
Ma04_t23210	0.939381167772512	5.65825438910498	3.10531739743487e-08	6.58846903119508e-07		1.06746591741291	5.77616788634523	1.38732304076376e-08	3.03720556610183e-07
Ma04_t23270	-2.09286144196925	1.37928395224928	5.00853256319479e-10	1.52066358677523e-08		-1.98599835290436	1.42502843756484	5.31138400905231e-07	8.17539583961625e-06
Ma04_t23290	-1.78411390552822	0.981871319466304	0.000404458893888704	0.00289503413106842		-2.76066916429905	0.851675079113623	1.41984218555322e-06	1.98917195767305e-05
Ma04_t23530	-1.56894579657548	1.73882829163281	0.0043840625438578	0.020882725108283		-2.43024487538282	1.60146684991158	0.00221888965476852	0.0115138857893865
Ma04_t23570	-1.95952107836531	1.91032261983882	5.43668101999748e-09	1.34035184592914e-07		-3.33406618473282	1.75547471310453	4.51564887980465e-17	4.02759389986617e-15
Ma04_t23620	-1.47762087901198	0.77876699871443	0.000104669760992683	0.000917091716338325		-1.00361151410747	0.930490729449372	0.00339215938470935	0.0162374958621161
Ma04_t23640	-0.986254833097705	2.18304670856113	0.00565840629081708	0.0256934488924943		-0.994867681487696	2.21059285683845	0.0101356172261643	0.0389774278783055
Ma04_t23670	-0.527383963430182	4.48513630803631	0.0119652025322072	0.0463549320275107		-0.799610160335779	4.4130694032536	0.000795270595312719	0.00487655510875785
Ma04_t23820	-2.04396661563441	2.52864538292774	2.89439213127646e-09	7.63815453711578e-08		-4.36067676429353	2.32142559129	4.37901326483038e-37	2.97436054834248e-34
Ma04_t23930	-1.04181779373631	6.70332553294748	6.15976370730634e-05	0.000583479289343457		-1.36268153444722	6.64000149130331	9.29001421782937e-06	0.000104409196703564
Ma04_t23940	0.711870850592577	2.35782488683635	0.00589144993603107	0.0265389337585348		1.61911973761424	3.00173721621338	1.57050552791866e-11	6.19087670157223e-10
Ma04_t24140	-0.593842109488317	3.9688619332473	0.00555050029889084	0.0253200567857746		-0.738058469896155	3.9467986668746	0.000324211081811622	0.00229144918815098
Ma04_t24300	0.489409879654368	7.40722327274392	0.0026398538472986	0.0137907373733608		-0.647796391495241	6.88750459841872	0.0018123540124314	0.00974016185621989
Ma04_t24460	-0.853198305532311	3.0095468939556	0.000684785745351036	0.00448114771232786		-0.5565928259405	3.15084446399253	0.00960237508853575	0.0373794145621325
Ma04_t24760	-2.62072217537169	0.396159724730357	1.03984625934651e-08	2.40555919614418e-07		-1.43789550758288	0.624743803075025	0.000618205040049735	0.00394893935638232
Ma04_t24800	-0.861393634126053	2.75183146208039	0.00464589712633888	0.0219301225788815		-2.60215850382904	2.38214364962678	0.000516719910832621	0.00340090673914739
Ma04_t24920	-2.26340114329026	1.57773296602396	3.34538738298016e-07	5.61295714219362e-06		-2.70316847891296	1.54350549267505	2.61665944367559e-09	6.8358292567028e-08
Ma04_t24980	1.95806173519346	8.4550870267789	1.50382854452857e-05	0.000168812996016704		2.08977231833917	8.59195396822242	7.00059528684925e-06	8.19270814763348e-05
Ma04_t24990	3.52258979305053	2.76996775516285	1.14444352953224e-15	8.55985894967837e-14		2.43226967645687	1.86744145873657	3.0978662279135e-09	7.95179034665007e-08
Ma04_t25080	1.01150141174951	4.73920181916835	1.58856264722078e-08	3.55450904265108e-07		1.19561305720399	4.89693823268595	1.51824562198834e-12	7.11828788079133e-11
Ma04_t25460	-1.03988558035953	3.51030240388196	0.000317056659889613	0.00234768289290343		-0.888312346649085	3.59164373282475	0.000229170570720965	0.00171247628163564
Ma04_t25500	1.97173138155689	2.86721598834911	2.23935823806234e-16	1.85755114656966e-14		1.43386142483438	2.50157955974906	2.39676640936977e-05	0.000239928397849043
Ma04_t25540	-1.00360323614028	4.8310520323039	5.30985706044187e-07	8.56882205747792e-06		-0.946370703882318	4.88271083478791	3.06828487169715e-07	4.96207974671901e-06
Ma04_t25660	0.602741319725406	5.98447203240852	0.000467308015504474	0.00327447645495727		1.18277093742722	6.39294304711202	6.99364798605189e-08	1.30742226641154e-06
Ma04_t25690	0.438221031244585	5.37456431644974	0.0120740134153775	0.046701736666365		0.563759940318823	5.48030255703818	0.00097943578777408	0.00581210887503033
Ma04_t25970	1.56854843457553	4.73762020806795	1.37133056411839e-06	2.01960281696795e-05		0.968214228012891	4.34913819107061	0.00482329497474144	0.0215208158802258
Ma04_t25990	-0.788425882744002	4.1577439588638	0.000129925519656521	0.00110000852524458		-0.823476179076307	4.17746476501151	0.00194027267399095	0.0103063611658352
Ma04_t26080	-0.940440098445534	4.16989978563551	2.23421272339584e-05	0.000239494292213611		-0.951150965146302	4.19766981480836	7.41627126339463e-05	0.000643067187454415
Ma04_t26280	-1.0843939409392	5.4614314332722	3.51863676134433e-06	4.67752077105919e-05		-0.92589964551249	5.54662902234671	0.000122893796414036	0.000999833128687907
Ma04_t26420	0.736890873055128	2.97064054920589	0.00255188321627021	0.0134313094286671		0.985075288401755	3.16030248728147	3.8960192577939e-05	0.000366627176337337
Ma04_t26490	-1.99561327566259	2.32434429734311	7.48952847970749e-13	3.61274773241252e-11		-1.01082640948204	2.60351851612468	6.00933235442484e-05	0.000535623196731878
Ma04_t26520	-1.98266520025663	1.12774123358854	4.19072349037425e-09	1.06374065184171e-07		-1.93112291655012	1.16569565922931	2.00463802416978e-08	4.26186687482002e-07
Ma04_t26600	0.708534867807382	4.5801411420439	2.58524858398068e-05	0.000272576436426133		0.427700191057325	4.44687890869407	0.0131662652699309	0.0478691143289141
Ma04_t26630	1.47615383403357	2.44954358207746	4.19534089331684e-05	0.000416981492968822		0.917997322102479	2.10413210677406	0.00237923535679279	0.0121663202102057
Ma04_t26760	-1.04467211943044	4.31321311781088	4.91741603607982e-07	7.97903941454585e-06		-0.526546149416954	4.53340603531151	0.00785558473502657	0.0319163250967567
Ma04_t26770	-0.920268524117008	4.20626582963725	0.00159383243606605	0.00910903118161206		-2.60352485096593	3.8527623046022	3.17258099337159e-17	2.90801628077555e-15
Ma04_t26850	1.36330515464906	2.47310518407099	9.22770302973793e-05	0.000822584695590331		1.29604761028265	2.45733608440154	0.000269926340765623	0.0019616869044942
Ma04_t26870	0.621421730479323	4.98835248005668	0.000463897725589457	0.00325400546345376		0.709292353689089	5.07502042465861	0.0061339101356697	0.0260521531976736
Ma04_t27210	0.961993196468554	4.00566476346759	6.56147979940047e-06	8.14890497288416e-05		1.20425253281674	4.20166515433883	2.89376038142694e-08	5.89741335634735e-07
Ma04_t27430	-2.14273745026386	1.16942275089434	1.6312266475384e-09	4.53862820731505e-08		-1.40184465167103	1.34885555178503	6.13262383510468e-05	0.000545144984536654
Ma04_t27590	1.30193243069194	5.62430944667757	0.00467621676928588	0.022041710730355		1.32980476828504	5.67451486435509	0.000531017699198374	0.00347582378348528
Ma04_t27610	-1.55981309672392	4.44596029446056	6.28349885999102e-06	7.84391580614069e-05		-3.13670011234194	4.21569232867619	1.70726029190669e-12	7.92037217733944e-11
Ma04_t27770	0.591675940341148	4.27856520650101	0.0023064523010307	0.0123668758396183		1.06664336794156	4.61266511953046	3.35663820309778e-08	6.74638437026254e-07
Ma04_t27820	-0.505850993759197	7.30397058735751	0.00632889537491472	0.0280912647354316		-0.583182712822742	7.30562550616676	0.00189252039319493	0.0100972538198859
Ma04_t27850	-1.10895715787552	5.27616267099072	0.000285255386714761	0.0021486549312741		-2.22050717119438	5.04158997948547	1.13439456267919e-21	1.74709953287044e-19
Ma04_t27860	-0.960155629949222	3.19366469451108	0.00311591332411513	0.0158516285978627		-1.19238813001306	3.15270003990652	0.000958985689234358	0.00570737607454912
Ma04_t27890	-2.90009570422858	0.821532548618402	6.09258471503547e-07	9.71420677887722e-06		-5.03049589153166	0.723380635290315	7.90255135283138e-11	2.71868292644809e-09
Ma04_t27970	2.19937529894553	0.84622618143246	9.22904539962737e-06	0.000110346561228504		1.96621758948123	0.695334692562296	0.000457012564803142	0.00307812429230492
Ma04_t28030	0.626609232775203	5.00299681296847	0.000175133033505605	0.0014195638609296		0.983603262277673	5.26177564180834	2.31319542912631e-09	6.09110804349464e-08
Ma04_t28060	2.2666725476362	5.62354666474516	9.23994721726467e-07	1.40750614733471e-05		1.62279152777108	5.14605541162403	4.53158900265867e-05	0.000418118400140815
Ma04_t28100	-1.14952197994943	2.05341115159197	4.06932984002538e-05	0.000405820395694216		-1.30769464263137	2.03937773750778	3.12650534100148e-05	0.00030215660884031
Ma04_t28110	1.07068159044255	5.80562977707949	1.16136598215733e-08	2.668135634763e-07		1.43752278112498	6.09610186539327	6.5543446117697e-14	3.79092988571571e-12
Ma04_t28160	0.606413713288099	4.80271430772585	0.00179337221122015	0.0100551951712274		0.872117653234852	5.00077779032584	0.000295694763507397	0.00211472847875565
Ma04_t28180	-1.26423386903283	3.17486987664374	6.32150009422804e-05	0.000596465567005706		-0.943080146765053	3.30548023569152	0.000675111721588101	0.00424589494417588
Ma04_t28210	1.34798242873541	3.14165452896431	6.96740242781856e-09	1.68349386974161e-07		2.40814854740547	3.99663226409627	1.73963566900418e-26	4.30681765158138e-24
Ma04_t28250	-0.624533579767895	5.09475188898171	0.0128709405697458	0.0491276569023253		-1.27735300995658	4.90561028274138	9.32681158526049e-08	1.68955004443954e-06
Ma04_t28320	-0.561212877577263	6.56568706574983	0.00340205456679714	0.0170403511945273		-0.843697021073947	6.49080929458205	4.56437752382028e-05	0.000420479919305467
Ma04_t28350	-1.72110347377445	3.2652450273033	1.05953695538232e-13	5.88076999911512e-12		-1.97905249890728	3.24067735649578	4.08235692760861e-11	1.48546201940044e-09
Ma04_t28430	-1.91152919735497	1.55998138133568	0.000449574099650241	0.00316520612146667		-1.29624757016186	1.7312758790068	0.00773965229563253	0.031542059894047
Ma04_t28470	-1.00836600935263	4.74130986231993	2.02088468486495e-06	2.86223917573931e-05		-0.805417776737813	4.84278095683723	0.000942135112287634	0.0056285879847766
Ma04_t28690	1.60672838023344	4.97551230161318	3.02208948465892e-08	6.43753413664105e-07		-1.23441883694849	3.51747643298872	0.000994230455453056	0.00588803146991984
Ma04_t28700	-0.684097395915036	5.66811145277071	6.75718899601545e-05	0.000631532718135849		-0.45090979091086	5.79403726106319	0.0108528517137805	0.0411231643395859
Ma04_t28760	-0.581128757834344	2.99819180346074	0.0128482133234689	0.0490760832253633		-0.605104711932065	3.02064479185833	0.0133415400659818	0.0483008605094791
Ma04_t28850	-1.10432227357029	5.85307606120753	9.53501254623253e-11	3.34064182984913e-09		-0.546488036318899	6.08613335484755	0.000824709343095031	0.00503029023683798
Ma04_t28950	-1.24169693724323	6.06410230694909	1.27214904960768e-05	0.000145504779827765		-1.38366349883404	6.0570410103154	6.04465625746187e-06	7.20301143770422e-05
Ma04_t29040	-1.1620543462671	4.67309354140548	8.95469700796529e-07	1.37269267260272e-05		-1.14582008290487	4.70971929663726	6.24391184368498e-09	1.47811639623963e-07
Ma04_t29090	-0.554554603303819	6.86867078902602	0.00795524768303928	0.0336939034428128		-0.603179141417875	6.88122054991029	0.00340023779340064	0.0162526703621767
Ma04_t29110	2.36662664221297	4.11429160322005	1.25654183554145e-15	9.26812727284275e-14		2.13249376114335	3.95497131128571	4.23901492771081e-14	2.51774675863362e-12
Ma04_t29120	-1.22663306540932	5.09576737731055	0.000250974140200789	0.00193252991067855		-0.690159064834362	5.30836496361154	0.00688760298248297	0.0287073125355711
Ma04_t29150	-0.939047439763115	2.09263243032507	0.00193788352151136	0.0107410542313245		-1.40547734771664	1.98658979385221	9.71276498257401e-07	1.40981448979937e-05
Ma04_t29170	1.58145558637448	2.2269122085752	1.64842476946785e-07	2.95772279896364e-06		0.779979061023473	1.72753785366629	0.00657960346649453	0.0276612753257324
Ma04_t29220	-1.69794958747452	2.94891305740779	3.7855600629713e-13	1.92362801138811e-11		-1.5456532738437	3.01497229991184	1.74579104590875e-10	5.5852662809327e-09
Ma04_t29260	0.648633388594582	3.51721973517941	0.00268586286430795	0.0139844486679561		0.800773257565842	3.64360831230485	0.000243233596189432	0.00179828910290721
Ma04_t29280	1.10761675259845	1.85682267714444	8.60049954388402e-05	0.000777080086036647		1.37859227885247	2.07455213703009	3.92416224552466e-07	6.22834379172847e-06
Ma04_t29320	2.35800305870956	0.298894394306014	5.61431370526414e-06	7.10177344560895e-05		2.99017677861726	0.842608485483381	1.36534426386283e-10	4.47070080960771e-09
Ma04_t29430	1.09964483283079	1.2924487907989	0.00154389085382421	0.00886164728708283		1.24394945543845	1.42154484982179	0.000142006865616581	0.00113408558039892
Ma04_t29460	0.723440499104721	4.49022773905626	0.000108315224149561	0.000945919801059481		0.574058793641646	4.43304782178926	0.00438339091232337	0.0199786691788448
Ma04_t29500	0.910929769500197	4.59367689428598	0.00108763799250346	0.00664635371525308		-1.01601084100253	3.68824102688096	0.00557753577306129	0.0241538209299319
Ma04_t29560	-2.72406409671353	5.3799647871891	1.02292303543798e-06	1.54669912916565e-05		-4.22418379602111	5.28209768853601	3.86722795695205e-09	9.62573590645706e-08
Ma04_t29590	2.76678138451162	2.73183223288654	1.99666096119481e-12	9.05708541971622e-11		2.0066965140774	2.14929529056472	4.10922433627781e-07	6.47551175895296e-06
Ma04_t29670	-2.7507101564376	1.78203225229661	1.14908470121514e-16	9.8485978486686e-15		-2.54649319850672	1.8362486879255	2.47794838294637e-12	1.11444571586162e-10
Ma04_t29740	1.64337508845622	0.372686917668329	0.000113903393896512	0.000984390025732689		1.87212832895781	0.565751881217614	4.58999494964774e-06	5.63694790061051e-05
Ma04_t29790	2.58586757594051	1.82084900598451	2.88900821565813e-12	1.2757151203703e-10		2.00319149415454	1.39623138791477	3.72182583054547e-06	4.69258287725605e-05
Ma04_t29840	-1.17846201780629	1.15572936344131	0.00113822635666245	0.00689002676124222		-1.20428501747502	1.17529072515712	0.000714605081718409	0.00445618846862539
Ma04_t29860	-0.632793800033189	5.46626122129669	0.00011131416291367	0.000966089379368413		-0.57048829764263	5.52340120758924	0.0018675203150162	0.00998397843486964
Ma04_t29900	2.13176530414584	1.97096866928864	9.98247957398736e-11	3.47857590441976e-09		1.1666195774299	1.30620134015533	0.00261562711805621	0.0131103050817993
Ma04_t29980	-0.785933308155177	4.23011839867421	4.875259577121e-05	0.000476729844876977		-0.814260724838484	4.25173305147451	2.5132718100735e-05	0.00024991205048366
Ma04_t30020	3.40118372150372	0.372470525807409	9.63994020315938e-09	2.25953070237258e-07		3.4762820030952	0.483155819994623	0.000172971256207262	0.00134542713825346
Ma04_t30050	1.77241205124252	6.01851731240861	1.85790930122717e-05	0.00020375020990023		1.5501433992688	5.88210857026127	0.000359484260468356	0.00250796367126857
Ma04_t30100	1.55681508704961	0.737792595864446	6.42097275478936e-05	0.000604352214711121		1.01729068305009	0.427598015774543	0.0118329187181885	0.0440863050376016
Ma04_t30150	-0.761246880622773	6.22823567524576	1.11646895888802e-05	0.000130501400212078		-0.555345460471247	6.34044493059309	0.00135241542801596	0.00762082209915824
Ma04_t30220	-4.00433385820435	-0.135509970773199	3.51026742425452e-10	1.10249784460901e-08		-1.68873194557682	0.133153490473831	0.000135428755246809	0.00108580742327118
Ma04_t30290	1.80751934532276	3.18341438681747	1.10016669121296e-07	2.04568006193627e-06		1.41251405205902	2.92526806615583	6.25723020658853e-05	0.000555103912165205
Ma04_t30440	-1.3218495614471	4.34780109075968	0.000727675446215259	0.004723504170252		-3.12411167096583	4.05393806323174	1.28852990227362e-09	3.55924474569637e-08
Ma04_t30470	-3.78483122779839	3.2975536559269	2.10084239274713e-06	2.95505179036861e-05		-3.95989439734712	3.31549325197436	8.46033767890951e-16	6.24273941822599e-14
Ma04_t30500	0.702070974700489	6.02309266281133	2.61988592556785e-05	0.000275512253317912		0.470528066172121	5.91709000881766	0.00288253647382318	0.0141824649315706
Ma04_t30510	1.00937219770028	5.76775552868046	1.62818823628915e-08	3.62489700398588e-07		1.14256141483513	5.89078864933674	1.9203257952358e-11	7.4261942066856e-10
Ma04_t30560	1.41088267327329	1.32306153562732	6.33477694310589e-05	0.000597083559872852		0.917237635037392	1.03793673297488	0.00913887182761924	0.0359448722663153
Ma04_t30570	-0.46658290569641	4.72674017554144	0.0130690721047839	0.0497199861314589		-0.518611265698222	4.73706686430779	0.00764345067291592	0.031212426133119
Ma04_t30600	-2.2979569730304	2.85558116512198	0.00127446936277483	0.00753615272542869		-5.76578231888375	2.65459131420764	1.14563529684275e-18	1.22865906936698e-16
Ma04_t30650	-1.325198215696	5.91168474220106	1.3821857514122e-13	7.52626993923367e-12		-3.67644133324034	5.56985438709066	9.55268772020257e-53	1.68700465138777e-49
Ma04_t30680	0.81643603525355	2.58562656423294	0.000585022370346513	0.00394864148421207		1.43819657690859	3.03584360114506	9.15465660431986e-07	1.33318775947462e-05
Ma04_t30830	-1.72877681052838	6.72140209218712	3.40057858046294e-06	4.53189218528462e-05		-3.03771436680024	6.53870342787722	8.90692405228791e-16	6.50334560606277e-14
Ma04_t30860	-1.34773074500824	1.71769680917047	0.000652863902488257	0.00432755965435769		-2.34676490831741	1.54108379041568	6.71847717805002e-07	1.00834255210507e-05
Ma04_t30880	0.62117240928791	5.59007887199633	0.0023227113771032	0.0124358844608933		1.11800861978557	5.94299574445179	2.44669750955425e-10	7.58934625621686e-09
Ma04_t30970	-1.13576059835214	1.58365349455214	0.0063056000108616	0.0280262660215444		-1.14269819873062	1.60899552871684	0.00170693185602976	0.00926950079258475
Ma04_t31050	2.46602992278942	3.79212403561251	8.54105894993135e-20	1.03846016739645e-17		3.22870029836089	4.48822895359548	2.75665674460224e-41	2.43412790548378e-38
Ma04_t31060	-3.45616235637821	3.85432274380465	3.30247060149981e-24	6.4672203522552e-22		-6.94753392100091	3.77260328717626	5.04442014449337e-56	1.48474099586255e-52
Ma04_t31150	0.615730632981756	4.93713245280213	0.00499074947119277	0.0231876960686529		0.552831450673324	4.93147352967687	0.0086588620801474	0.0344042682620526
Ma04_t31160	-0.966813044959434	8.22413570990497	0.000313023440298674	0.00232039953920735		-1.48505116396902	8.10072009700245	3.12295938207068e-06	4.02000071198967e-05
Ma04_t31180	-1.0609502064252	3.90102483032291	6.88352726443016e-08	1.34276688988998e-06		-1.35470842716421	3.84564601670783	3.94155692824264e-07	6.25220616941003e-06
Ma04_t31280	-0.503492421074636	5.44108970534198	0.00162084967918683	0.00924359914493635		-0.661360063476198	5.41085693349777	9.00141903109178e-05	0.000763935799919362
Ma04_t31330	-0.700912217155093	7.04956650002244	0.00113384586174173	0.0068756351083118		-1.41841286574453	6.84945098510808	8.82886597221654e-07	1.29285052296305e-05
Ma04_t31410	-0.85302586288943	1.79905338051805	0.00836428736753857	0.0350137213408799		-1.36963479517604	1.67530912549527	0.00042725190124335	0.00290948659741294
Ma04_t31500	-0.817685294601351	5.45095413301295	3.73018029312096e-05	0.000375940615688614		-0.638218511799895	5.55024355558148	0.000218452818808409	0.00164211554206435
Ma04_t31590	-0.805452966811927	1.87789844917876	0.0112775264267743	0.0442704844708416		-0.839265338512494	1.89580185042811	0.00847365090885953	0.0338256498757819
Ma04_t31610	-1.41795004438591	2.31573426272123	0.0001547122992291	0.00127697594283114		-1.22283451924619	2.39788705185872	9.50710556214575e-05	0.000797982339484287
Ma04_t31690	-0.710170868946554	3.37510386090259	0.00304302300347985	0.0155401943831335		-0.702781947036304	3.40953313809085	0.00120529021439558	0.00690338114147866
Ma04_t31700	1.94551835729989	4.1497505177654	2.54039079233472e-11	9.76089258694036e-10		1.63025485163828	3.93942635905106	5.28440750248964e-09	1.28073151638564e-07
Ma04_t31740	-1.18502509192713	5.52587713901576	1.6858191197783e-05	0.000186956708464543		-1.92863098356103	5.36884759395411	1.24637755419342e-11	5.03300936136947e-10
Ma04_t31910	0.813813860510533	2.8931944891064	0.00260721130059316	0.0136657904135618		1.09470891235616	3.10795799007812	0.000120877125058377	0.000985848227461949
Ma04_t31940	-0.556481802617334	5.03059355246682	0.00167536899970107	0.00950363237218583		-0.529615788501091	5.07354767901353	0.00733729593289431	0.0301902717089733
Ma04_t32050	0.902574967762735	3.11757499002684	0.00014946456214364	0.00123858360421402		0.89171971992569	3.14379878161253	0.00223635218854389	0.0115795483726598
Ma04_t32130	-1.64841825042388	4.07566524357549	1.10916139875049e-13	6.14005001341566e-12		-1.61848281551206	4.11481946572763	1.66661186041863e-12	7.74535933026134e-11
Ma04_t32180	-2.7032488632465	1.74755820880481	2.62779488250119e-15	1.85597597709176e-13		-1.26769466793008	2.05467793824529	1.04549916780024e-05	0.000116171446959011
Ma04_t32250	-0.851386593976987	1.79878070786406	0.00436760473959679	0.0208192286790626		0.707124687748421	2.55981512381348	0.0104539392924631	0.0398854748462262
Ma04_t32350	-1.01698074567619	3.16570419693475	2.66743262338278e-06	3.6460846233477e-05		-0.667770803714056	3.31876386719251	0.00375160574908954	0.0175862743396535
Ma04_t32400	-0.645311922676336	5.69809924270635	0.000234976559403789	0.00182518111063147		-0.422307423383407	5.82144109216306	0.00729817357826144	0.0300526376633212
Ma04_t32510	0.974043047815021	3.09496113058707	0.0095590227819644	0.0388336256713434		1.40830250649145	3.42381625338714	7.51635715298132e-05	0.000650665741907807
Ma04_t32550	2.75738437772884	6.13819154282633	1.71549965993564e-17	1.63722614498589e-15		1.25369992854663	4.97802854670888	7.27644295910094e-05	0.000632599192604476
Ma04_t32560	1.15234633753246	3.84681266095081	3.44667381297008e-09	8.89288600949169e-08		1.39863528903181	4.05291576012113	3.65500782964314e-13	1.87274965971464e-11
Ma04_t32670	1.10848811881129	4.50691906178108	3.14437708888698e-06	4.22641740261452e-05		0.863376594553156	4.37917252293155	2.52374920045266e-05	0.000250671602249685
Ma04_t32690	-2.48940505259519	3.12091559101698	8.36397214559281e-24	1.56085203930941e-21		-1.25888516485666	3.41164542945737	6.23437974431329e-07	9.4370696815348e-06
Ma04_t32700	1.66043278333727	0.441824564303098	0.000105956976214341	0.000926845074132474		1.19548027646425	0.178132680780776	0.0101364854908889	0.0389774278783055
Ma04_t32720	1.14323276174708	3.172537437131	5.80580646992727e-06	7.32531997612497e-05		1.48193002394116	3.44283395968629	1.299530330418e-10	4.2816614991011e-09
Ma04_t32740	2.43825436432517	1.47338027891624	5.26695658656002e-12	2.22962246471119e-10		1.94324637963515	1.12669992089463	4.49418877154281e-08	8.73448720162649e-07
Ma04_t32930	0.796643722754273	3.3556714712745	0.000428356260036746	0.00303831703143272		1.36151077374852	3.76668581973435	3.98221863903476e-10	1.18927814823034e-08
Ma04_t33090	1.65821118213367	1.99467099764151	7.4743762295899e-10	2.20643254839568e-08		1.6158331016585	1.99914997981177	5.90415056429377e-09	1.40774931096437e-07
Ma04_t33170	-2.91359693364479	1.42268889078913	1.50693149567329e-15	1.10842720815726e-13		-3.45977326278039	1.39738319652641	6.2218861733579e-08	1.17642944134369e-06
Ma04_t33190	-1.54326337595851	3.08542146638534	1.64784704322934e-06	2.39243310905494e-05		-1.65383189811113	3.08991748036059	5.59990615828134e-07	8.58659127254211e-06
Ma04_t33230	-0.936737259653479	4.21975040498574	0.00135081435054505	0.00791900786260748		-2.59118667419954	3.87359568978572	9.69812138165094e-17	8.28720114193333e-15
Ma04_t33240	2.63718066376855	2.18498797870155	7.2885782286742e-07	1.14295036805011e-05		1.8442677926468	1.58198399146776	1.40873908344556e-05	0.000150838715927538
Ma04_t33390	-3.29021923720917	6.48542824973275	9.40176096079964e-14	5.29284223288938e-12		-1.52470986504816	6.80617967269523	0.00757984180946305	0.031019621432516
Ma04_t33520	-0.68321691204378	6.71155502400692	3.62159845397466e-05	0.000366474461090733		-0.559981880901699	6.79236426491305	0.00122324069353942	0.00698655583696837
Ma04_t33700	1.24886626034274	1.05054373456432	0.000529900561181787	0.0036280952025167		1.77021521027705	1.4492095648692	7.94044182239249e-09	1.82747440378086e-07
Ma04_t33740	-0.873675868166392	4.49069469265479	0.00011653111002819	0.00100546787644868		-0.647737030845714	4.60589865031119	0.00441812288667243	0.0200851339056037
Ma04_t33750	0.719067068249897	5.06803967560321	0.000108987802912051	0.000949613294548165		0.783578334993449	5.1404497082139	1.10481659349179e-05	0.000121853955216184
Ma04_t33770	3.14166284582176	5.01057825678737	1.61732860167702e-18	1.7089130427323e-16		1.93134226978315	4.01964782694144	1.14383688363546e-05	0.000125628263802309
Ma04_t33860	-1.00328198822929	5.06487898481257	5.27855086745274e-05	0.000510355751443951		-1.74340328225309	4.89276514960364	1.98779275383179e-08	4.23284807467878e-07
Ma04_t33900	-1.2687215709015	4.23573830758396	9.20891020149709e-06	0.000110155279395895		-1.86715442510276	4.11937392277837	3.10906918733925e-08	6.29657819362513e-07
Ma04_t33910	-4.19437418853747	2.54158103136651	5.45888172956343e-29	1.61504048681206e-26		-5.09367380776486	2.53687748783823	1.0171920494826e-33	4.81168167692752e-31
Ma04_t33920	-1.35668946424876	2.16056869199331	0.000875883163787138	0.00554101710671421		-2.32468287064906	1.98966067775979	4.94122411815085e-07	7.64562072954533e-06
Ma04_t33940	-1.15371794338931	4.02809696324527	0.000513106472065841	0.00353431111425774		-1.7753272941763	3.89816736564572	4.50680746507988e-06	5.54764543447798e-05
Ma04_t34090	-3.53332902165268	3.57240724918553	6.74204827854728e-36	3.74001082318497e-33		-3.44137828913625	3.61073322744046	1.12038290992037e-35	6.90207983343969e-33
Ma04_t34220	1.82284595013508	0.863219910623062	0.000110034911775454	0.000956956120528105		2.25915253896407	1.23143580054904	2.62711973160733e-06	3.46748389089578e-05
Ma04_t34270	-1.75056766543015	3.79287687266933	1.04975516570467e-12	4.92800205763543e-11		-0.78799965485052	4.10417645604436	0.010172653477467	0.0390654668915773
Ma04_t34310	1.75191828837186	0.428718784817544	5.13215346561835e-05	0.000497828234349799		2.57405208243971	1.08207827607748	2.88855053385442e-07	4.69721937641519e-06
Ma04_t34320	1.08844774199505	5.31930177508169	7.47420613439805e-07	1.17068051023892e-05		1.78360108519832	5.85821050640977	2.76094199536555e-05	0.000270578444162905
Ma04_t34340	1.09996702043017	7.671912887203	8.27148688428479e-07	1.28049349574332e-05		1.39556370534278	7.912991382175	2.11644606976102e-05	0.000214807112597584
Ma04_t34400	0.873266043155283	7.02839524207772	3.22355219180934e-05	0.000330637612524297		1.67609535595738	7.62752673170993	2.08513610388605e-05	0.000212035529335667
Ma04_t34420	-1.89446591344147	5.12818610027464	7.23440284095293e-11	2.59960113962286e-09		-2.58918903155436	5.04033266919047	3.63778619673528e-13	1.8675379137891e-11
Ma04_t34490	-3.0046342596007	0.467805420928598	3.28565850548347e-11	1.2409536031987e-09		-2.68623999513193	0.523557911447856	8.78918986594759e-10	2.4901137919674e-08
Ma04_t34520	-1.59525448233942	2.13373045711571	9.86240785458605e-09	2.29953006956272e-07		-1.1841544119856	2.27190034284243	6.71102889644181e-06	7.88359891205072e-05
Ma04_t34530	-1.38123598292168	1.1682108965109	6.47964882384469e-05	0.00060879890343159		-2.41469997213279	0.993254342894209	2.65819850033301e-10	8.17835984597229e-09
Ma04_t34550	5.53478436023806	-0.134986004928436	1.43478471262269e-11	5.74496429218113e-10		5.70852566281194	0.0456590733709299	3.55599288126598e-15	2.39081856407959e-13
Ma04_t34580	2.83522893683966	4.65726816251618	1.01284301714722e-36	6.12931159490432e-34		2.39510109227052	4.31676011726016	3.40505643868656e-08	6.82299130565863e-07
Ma04_t34600	-1.17550338045388	3.80659480489556	5.46397279576828e-08	1.08826534152077e-06		-1.18548702650481	3.83454503601488	7.62940202660380e-09	1.76817899986644e-07
Ma04_t34610	-1.40269779049117	2.70949305529668	8.52588071851738e-09	2.02153718514659e-07		-0.851087997384223	2.90800489351318	0.00134387656658578	0.00757915483262879
Ma04_t34620	1.14975599220053	2.02564984571947	3.71939154204446e-05	0.000375133078891256		1.24070817295231	2.12076100137533	1.83165279287721e-05	0.000189533134700459
Ma04_t34670	-1.19382714902939	2.72450041387087	1.09214964733029e-06	1.64297563047817e-05		-0.582552439888657	2.96454686848496	0.00672341817764795	0.0281452824788076
Ma04_t34690	0.713769982768954	2.82873506774645	0.00655553208003068	0.0288554983204451		1.11021419273604	3.11625812026322	8.71146740275102e-05	0.000742254009324138
Ma04_t34700	1.57634564981125	5.85263486049516	9.70472682482741e-15	6.41210325470668e-13		0.841661440234894	5.37473023271816	6.96575929526263e-05	0.000609590233668673
Ma04_t35020	-1.5500050247177	1.53303257704045	3.47504025306739e-07	5.81217944839355e-06		-1.83380120236094	1.49733541797948	3.79754769232898e-09	9.49924819355945e-08
Ma04_t35140	0.816430082100908	3.84628360828595	0.000107440492857111	0.000939204859916708		1.08574069786575	4.05528470860391	4.99251302388514e-08	9.62297291401594e-07
Ma04_t35210	-1.37775550874855	4.82265620961665	7.92463467016819e-07	1.23397220679865e-05		-1.35867276113462	4.86056800509661	1.36935690039216e-06	1.92232455174288e-05
Ma04_t35230	-3.10129383630408	3.12650776576305	3.22510674211627e-29	9.87068014049768e-27		-2.01956688014144	3.3119343459093	2.85059868511195e-07	4.64405652943516e-06
Ma04_t35260	1.09471338573845	1.56033611483797	0.00165695043310113	0.00941720793643199		1.58991150804939	1.93073035197122	5.02101714213903e-09	1.22024535867214e-07
Ma04_t35340	1.52382180478115	1.12253528139489	0.0039679374413873	0.0193046355292928		1.47064160455485	1.10958396973024	3.43214961761682e-05	0.000328104090114289
Ma04_t35420	1.31241444098811	3.79184618628502	4.52002312367216e-10	1.38657437458547e-08		1.26413918625958	3.79122366430828	5.87777876081293e-11	2.07880319591368e-09
Ma04_t35780	-2.20961357614064	3.57049268761141	8.64246925220485e-09	2.04735790728166e-07		-2.88941298715198	3.50358415258405	7.36966076744914e-09	1.71850628283211e-07
Ma04_t35990	0.872029058425586	5.01642226702266	7.34169672546502e-06	9.00033879875494e-05		0.800420800016246	5.00390400435749	4.27288979572459e-05	0.000397293263210756
Ma04_t36000	1.88184668193585	4.99804381933486	1.06536493989411e-10	3.68408730578707e-09		1.50450400214548	4.74310504980279	4.99493686552356e-08	9.62297291401594e-07
Ma04_t36030	0.909725960474281	2.52261060914457	0.000283968946201656	0.00214064161118708		1.1088095584499	2.68588393498491	3.51043591478846e-05	0.00033510431489278
Ma04_t36110	0.876388016699085	4.50515387233136	0.00100045696184657	0.00619083604998574		1.00726712717611	4.62261108433825	7.19429937157956e-09	1.67909242601888e-07
Ma04_t36230	-2.2424624290761	1.47629103854	0.00124482290797502	0.00739203826285702		-2.47078875450293	1.47080122149193	0.000454381721916197	0.00306274091948093
Ma04_t36270	-5.35317638635099	-0.147550805112324	5.16153478607415e-13	2.57371136233701e-11		-7.29641598365224	-0.151053921487658	1.0740204550766e-14	6.72595788533787e-13
Ma04_t36340	-1.90788325758861	0.148163113095747	7.10031683194693e-05	0.000657692609853965		-3.46830204704328	-0.0106366485163205	5.34551541505658e-09	1.29312686969134e-07
Ma04_t36390	-0.758112727746735	3.87894342954111	0.00097814618924329	0.006081040994859		-0.775559673694114	3.90435230289393	0.000157262705608795	0.00124001624791627
Ma04_t36430	7.12639664258145	1.29880780346058	2.50261841755018e-25	5.41766021171614e-23		8.59559754481565	2.75593545153493	3.28669673118238e-29	1.03648329058359e-26
Ma04_t36440	2.70529971251677	0.975422830103908	1.15688661042552e-09	3.32273979289765e-08		5.32469418832379	3.38876920495817	5.06457312440167e-27	1.32832219866733e-24
Ma04_t36450	4.86468180910114	1.49567503970946	8.98383743789153e-17	7.92094832644827e-15		5.34883087372922	1.97715035594115	3.24141786898292e-22	5.3003184783554e-20
Ma04_t36540	-0.438492031340398	5.14954357351825	0.00897832592820147	0.037081725529738		-0.481275528511922	5.16384834686881	0.00455313355981522	0.0205823392490623
Ma04_t36640	3.55366831885546	2.92444457530592	4.34105514152991e-10	1.33938905276381e-08		3.65663824938065	3.05056530363925	1.3967396482856e-09	3.82622888139457e-08
Ma04_t36650	1.11949260083941	2.09536560639569	0.00880775294959357	0.0364876409022946		1.75678574648313	2.58361111197327	4.04280285837616e-05	0.000378557255985806
Ma04_t36710	-0.554146971906549	5.84846478355745	0.0021812085284511	0.0118070826361186		-0.472758046946664	5.91458182165035	0.00698057919695128	0.0290200161530507
Ma04_t36730	1.46506965717271	2.14802446848524	1.54220165427212e-06	2.2513269434377e-05		1.20546268697431	2.00209277170062	0.000292988298438566	0.00209763784476692
Ma04_t36740	0.92318103169198	2.41311832778772	0.000133276140537434	0.00112408735954712		1.16189225107632	2.60281021524211	7.06979242277135e-06	8.25016745723406e-05
Ma04_t36760	0.868731968152327	4.72928938577167	3.25783553328267e-07	5.48680498069055e-06		0.966452206393422	4.82572147186794	1.49767328810492e-08	3.251915196877e-07
Ma04_t36870	3.33260043306324	1.2783338312145	2.18311764904003e-16	1.8165585512809e-14		3.25443812825072	1.24717839402967	6.76616164679958e-15	4.318930651174e-13
Ma04_t36880	3.79532723246247	1.10558032019548	6.29797664402526e-20	7.83627215422714e-18		3.75714891532543	1.11016806064935	9.49785260277986e-17	8.14233383325691e-15
Ma04_t36940	1.00244057440887	6.14711882192614	3.04388654822627e-10	9.62583932537064e-09		0.989143050442372	6.17119215517452	2.67214990487211e-10	8.2117460533715e-09
Ma04_t36990	-1.22953903059962	3.50814114390209	0.000567579107261719	0.00384846674027446		-2.37502743619086	3.28854401641917	2.03436027084101e-08	4.31839895130471e-07
Ma04_t37040	-0.477356309477746	4.21354993668058	0.0116576465919275	0.0454544085229542		-0.658844086940421	4.17362251139328	0.00065434213635308	0.00413687904343511
Ma04_t37070	0.705531104404217	4.9134103908409	0.00014104121818469	0.00118026395253714		0.955492398522702	5.10554622958936	2.43757728079727e-08	5.06840048416952e-07
Ma04_t37200	1.59558419810193	5.98003391170345	9.8163365699044e-11	3.43017839694022e-09		1.65678085053724	6.06012693422171	5.68787203272341e-16	4.34212478809346e-14
Ma04_t37240	-3.20968068012512	2.37818687653837	2.6551193181356e-24	5.31562872812004e-22		-9.93799488461645	2.26465895582178	1.48141182815578e-47	1.78375451490211e-44
Ma04_t37310	-1.28454217176909	2.04507887148002	3.47434357751821e-06	4.62556732192886e-05		-1.15055975588383	2.11263300682257	1.3137871024879e-05	0.0001423986102492
Ma04_t37570	-1.08797348048109	0.711237702238002	0.00919350244302229	0.0377595849992834		-1.86543296069242	0.554158637165437	0.00264202088761995	0.0132190768193789
Ma04_t37580	1.02042897151442	1.37719856625114	0.00783375147829537	0.0332837562809272		1.25875844634944	1.57096558405753	0.0030837531649099	0.0149804917180384
Ma04_t37600	-3.48352505416374	0.729550168055953	1.60611986017722e-12	7.34813634311663e-11		-3.87049515825541	0.728612168768184	1.12950361923186e-13	6.29906334177937e-12
Ma04_t37610	-0.487596332305026	6.65758724546613	0.00292993481231584	0.0150725220725529		-1.02554995276428	6.49034629054793	9.0243822126212e-06	0.000101986298981372
Ma04_t37710	-0.66869808166498	6.17137035664459	0.000215063009752319	0.00168972639736648		-2.5745341199879	5.72485668291433	5.26236089083766e-35	2.84489673465897e-32
Ma04_t37720	1.73427179690857	0.103128503528389	0.000235168277553278	0.00182560516804989		2.4812453990574	0.681196928119706	3.63275278382437e-08	7.22459618945252e-07
Ma04_t37740	2.87226558427024	2.47299270582962	6.02385493854297e-17	5.41882383272242e-15		3.16002651782895	2.758707717887	1.21185600977759e-21	1.83440375422905e-19
Ma04_t37750	-1.45184494730945	3.5248302566389	2.1271962522117e-11	8.31730610978575e-10		-1.77480372907298	3.47728012932304	3.0239183378867e-13	1.56758506400428e-11
Ma04_t37800	-0.772401131903355	3.54385839244459	0.000107639150957821	0.000940632646062983		-0.564208153659741	3.65403479276276	0.0124317788205584	0.0458085715616347
Ma04_t37810	1.52083367009548	8.10447565929588	3.23662731300752e-11	1.22765919463606e-09		1.40061522214398	8.04845012066724	4.3163274939397e-09	1.0616482387601e-07
Ma04_t37850	1.64532352527979	4.67132647106339	8.01426842288345e-09	1.92075540320538e-07		1.96483008682433	4.95013823010142	1.45782767839756e-13	7.99541515543504e-12
Ma04_t37930	-1.00147956296644	4.797878862688	7.92133748606096e-07	1.23397220679865e-05		-0.750169908020717	4.91784437740086	3.67594853285874e-05	0.000348642594469846
Ma04_t37980	1.01009478735159	2.03833799328531	0.000628863990065233	0.00419142965293291		1.45067518173817	2.37185506517257	2.68742281103558e-09	7.00687305751303e-08
Ma04_t38130	1.10004759756245	2.36402405506986	7.76463886450726e-06	9.46219858330594e-05		-0.824780421410175	1.43592035609591	0.00334355634399275	0.0160425298953755
Ma04_t38310	-2.24104208837913	0.472970285868989	3.27268136844923e-07	5.50832407065092e-06		-2.48526244158886	0.459352564341424	2.69369098730597e-08	5.54866829344751e-07
Ma04_t38400	0.452906958652798	5.254641851412	0.00584669708469217	0.0264012854237241		0.531290826773907	5.33295705870774	0.0023870787855019	0.0122002155176433
Ma04_t38600	-2.33024520268124	0.177767146206107	3.47654844262909e-06	4.62618967425711e-05		-3.12231329597391	0.110651946277534	2.79952924330126e-08	5.7399016760875e-07
Ma04_t38610	0.665356163450997	5.19290911913807	0.000199208842733638	0.00158149488833291		0.613289111896945	5.19460345597612	0.00127963236144495	0.00725767860119359
Ma04_t38620	-0.556761306584172	5.44742046588962	0.00132816706596371	0.00780342110887374		-0.652968119345306	5.4415386434408	0.000176117341874409	0.00136447076130593
Ma04_t38720	1.23051448331947	2.511977886321	0.000309691949370764	0.0023007287869373		1.56260903787477	2.78406274006906	3.08006909769466e-07	4.97809825490736e-06
Ma04_t38740	-1.79369096818218	1.65272723567576	1.35864524929111e-05	0.000154069363036634		-2.09125208450688	1.62147772812685	6.55021993869857e-05	0.000578384420587083
Ma04_t38840	0.970171258008285	1.89324407501241	0.00116679897470782	0.00702109746882373		0.999224944931497	1.94644046118091	0.000785002215702339	0.00482252056909902
Ma04_t38860	-1.97444786187099	0.735977673605815	1.94907151952077e-07	3.45986182335197e-06		-0.897359620363132	1.02536712023394	0.0113905964996889	0.0427752907962517
Ma04_t38900	-2.28611998162002	0.143757554250988	1.28649944427084e-06	1.90309003903331e-05		-2.13557290054558	0.187095895099689	2.41068539029635e-05	0.000240977569769624
Ma04_t39020	1.76147146321525	1.66924886622154	7.91099432001727e-08	1.51653020704896e-06		3.40052118327453	3.06001665263606	1.14586289165594e-33	5.14473016948576e-31
Ma04_t39030	2.89464987847641	0.653422418077263	1.5647489751167e-10	5.27399632410536e-09		2.98653741426922	0.766696563927499	8.52856111429289e-13	4.12265664083246e-11
Ma04_t39070	-2.51743965111568	1.66726672595258	1.50687678666896e-13	8.17181429707423e-12		-2.7414798070072	1.66491962147738	5.18325905332386e-15	3.37357573274076e-13
Ma04_t39240	0.642769189203326	5.56579048353549	0.0119579750376697	0.0463451362333724		-0.999943997631749	4.83072039649393	0.000329364899506328	0.00232168073121943
Ma04_t39250	1.49082855372364	1.39082848590656	0.00128969756997552	0.00760930139502287		1.36100750496377	1.32948949384641	0.000415357486696458	0.00284017032075095
Ma04_t39280	-1.56719677641053	4.87283912585969	3.91065299554609e-10	1.21645978168698e-08		-2.51304446509588	4.72098955482158	3.89800794604367e-17	3.52417168910228e-15
Ma04_t39330	-1.02990916886551	3.86029774642032	0.000105161844049797	0.000921100138655901		-1.04758318339092	3.88592567927466	5.42395346254141e-05	0.000489875646855513
Ma04_t39340	1.91298067064221	3.08929827917418	3.03560323249763e-13	1.58178096422142e-11		2.09489325779584	3.26702855920374	1.92472451898198e-14	1.17479153243854e-12
Ma04_t39460	-2.37245286036294	1.14733127472806	2.48634922138601e-10	8.05401711895928e-09		-1.39814163410873	1.36695256522453	5.32205360577236e-06	6.42283371375443e-05
Ma04_t39510	-1.14226610530119	2.15080212504768	0.00421536462898305	0.0202202331068153		-2.43176995293702	1.90241996003415	9.15308843910889e-07	1.33318775947462e-05
Ma04_t39520	-1.66873898055863	6.89962549768029	7.73941073652369e-20	9.49664929407449e-18		-2.01994295444555	6.85554757065297	3.57483658110013e-11	1.31524195879642e-09
Ma04_t39550	-1.64540279005939	6.31590861532442	5.14514642617826e-12	2.18152569888294e-10		-1.98448275570346	6.27320698692353	1.39129196329626e-11	5.52553584823357e-10
Ma04_t39620	1.19574584470417	3.16129943196219	5.65620515617533e-08	1.1256186449438e-06		0.779160251114334	2.92295801054841	0.00442795737893038	0.0201263882923586
Ma04_t39720	1.18794726637187	2.38241941047348	3.51257016500743e-05	0.000356709404209203		1.36754929458366	2.53996326648229	2.24905038738264e-06	3.01810257151804e-05
Ma04_t39880	2.00050734388632	4.79560690866621	1.4506968767055e-19	1.72445114893024e-17		1.27967175337823	4.28715233944197	3.82582860060932e-08	7.5575092938211e-07
Ma04_t39940	3.71501275194479	1.68393873698534	8.4411572336559e-24	1.56085203930941e-21		3.97715070684076	1.95729749151655	1.67668435469483e-27	4.57890397483155e-25
Ma04_t39960	1.59590059782497	2.46683833791565	6.9371515425593e-10	2.0661692855003e-08		1.8571818777357	2.69715324792512	4.49971345645495e-13	2.26611044603596e-11
Ma04_t39990	-1.27984637343503	1.3496769811483	0.00788320814013751	0.0334441704631227		-1.73154385754904	1.27091136016325	8.15183192158102e-06	9.34005309700178e-05
Ma04_t40000	-1.30391131725535	4.15442577653399	2.71149856341177e-09	7.18398728835475e-08		-1.21174205904225	4.21361642963045	1.24315715731477e-07	2.18232161015695e-06
Ma04_t40030	0.652737174074845	5.85790551243344	0.000495440080611277	0.00343812432276165		0.571817094463815	5.84155904610187	0.00459341768937461	0.0207220086157243
Ma04_t40070	-1.09303806279131	2.81478861725259	0.0092714798908579	0.0380036476376037		-2.20446023811535	2.58500443785383	2.14054050016022e-06	2.8856446742618e-05
Ma04_t40090	1.30175647926262	2.13437193726673	5.4773752795341e-05	0.000525760892459101		1.74816094131961	2.49114338681107	4.54171553567747e-11	1.63687135428702e-09
Ma04_t40100	1.68067795933359	3.06910307839236	3.19716401777149e-06	4.29087128534281e-05		1.12469792234488	2.70974352539328	7.9404711806724e-05	0.000683597925173909
Ma04_t40170	2.48427476409338	0.963814361071384	7.93186002571608e-10	2.32857372552086e-08		2.92890832845553	1.36397157904235	2.46802490064865e-14	1.49264793648819e-12
Ma04_t40180	2.4237433552514	2.47336662317316	4.03396134571354e-08	8.28159512354004e-07		2.18772906845581	2.32061376303414	1.07272238006134e-07	1.91743696678981e-06
Ma05_t00070	0.692015266244978	4.31406348538133	0.00026528177026054	0.00202455078725348		0.707145272364785	4.35615755412121	0.000459150527198582	0.00308938213499884
Ma05_t00110	1.01444610599294	1.05161395746031	0.00142067914818092	0.00826670097871795		1.24432513280891	1.23411361973834	0.000288965380788462	0.00207388050313908
Ma05_t00150	-1.3403116976017	3.79133694094681	9.26526054093817e-11	3.25469778922903e-09		-1.30821815104414	3.83143502221948	5.11217942101015e-05	0.000464727635080847
Ma05_t00210	-0.681885078600661	5.80128454822253	0.000231698125823724	0.0018055095101868		-0.704804871786944	5.82473419771931	0.000354810014556421	0.00248057991174442
Ma05_t00300	-0.942072558637177	3.89769895486597	0.000429351117990837	0.0030437519219228		-1.08457963330106	3.88347497136653	4.94462015848845e-08	9.53991172602761e-07
Ma05_t00310	-1.48185638699758	6.1702716712641	2.76095585306975e-06	3.75656471638673e-05		-1.4461893960725	6.21130668887314	1.26089317056304e-05	0.000137283436449712
Ma05_t00440	1.29994558158247	3.46628967397691	0.011122142869373	0.0438479861093863		1.34530390868496	3.52467229275623	0.00343981621966674	0.0164012960171685
Ma05_t00790	-0.81558336639574	2.12063638960839	0.00690125606074464	0.0300998763520799		-0.790800385885569	2.15987526229239	0.00958456413794387	0.0373446102614818
Ma05_t00800	0.571917391992231	3.40903783972718	0.00777078376475621	0.0330637039476132		0.777048349167736	3.56607256480778	0.00102434750483834	0.00603535707365827
Ma05_t00850	-1.22653746320855	3.88529914094215	2.16776014752506e-07	3.79398468921664e-06		-1.51244905108869	3.83907315187953	7.60831418964164e-09	1.76793195511936e-07
Ma05_t00940	1.05142749521335	3.70537358730392	9.83724177378304e-05	0.000870220055516681		0.683746088328378	3.50321470778618	0.00615334045533246	0.0261263004747166
Ma05_t01120	-4.0379990233172	4.95826904743022	3.55611094642806e-28	9.37510556143961e-26		-3.03790844761225	5.07042328751511	5.57495042890574e-06	6.69448943162798e-05
Ma05_t01160	1.5335466083763	0.636484297611251	8.29204818521192e-05	0.000753300467511558		2.28815522520326	1.22135543738901	4.98910648139675e-12	2.15950050150653e-10
Ma05_t01240	0.9166884050764	2.68085567349281	0.00442412499577525	0.0210434398468216		0.804652087071001	2.64339434216496	0.00799965334573365	0.0323676213729165
Ma05_t01250	-0.921389367249983	5.43761016952292	0.000707300108199699	0.00461035005655652		1.29646055930092	6.64369596924245	1.36435253460629e-10	4.47070080960771e-09
Ma05_t01300	0.754701730959544	4.60736502045114	0.00033413755383581	0.00245639995747822		0.498261407801851	4.48632070724322	0.0127363074895658	0.0466581088920756
Ma05_t01480	-1.80348121360561	1.11749768881367	8.29315953605332e-07	1.28310260875358e-05		-1.08773053316828	1.32223557139007	0.00108247503429762	0.00630907891277094
Ma05_t01520	-1.25160528555519	3.27896658678126	5.6793782055616e-05	0.000542802596839514		-2.13317403675893	3.10647057738575	1.3516267368521e-10	4.43675244847735e-09
Ma05_t01590	1.65195567675982	3.67674034629344	9.36264615480104e-06	0.000111743244806763		-1.10580037734214	2.24834317799041	0.00396780721357362	0.0184140177098047
Ma05_t01810	1.82105502245794	3.64350209699372	1.1105220246999e-07	2.06205508728622e-06		1.37481094735783	3.34906803125513	1.06247766479259e-05	0.000117810939055487
Ma05_t01830	-0.785992156107496	3.94690145535146	0.00297095838314512	0.0152482091110264		-1.32938516421479	3.80534453358222	0.000638852789320276	0.00405435816266158
Ma05_t01860	-1.1742929382029	0.302766518928264	0.0026267376750546	0.0137450571601141		-1.68974955157496	0.207483899925365	6.52391075388826e-05	0.000576445616646098
Ma05_t02000	-4.04553976761788	2.68340199096974	2.16522245715066e-37	1.40617996015977e-34		-3.63501904658139	2.73905342291402	1.67879417332403e-35	9.88250170030078e-33
Ma05_t02010	-5.1798750334813	1.91238844624563	1.95752456415676e-31	7.23930646802808e-29		-4.87292907223051	1.94829854999389	2.08278965538689e-29	6.64736120134926e-27
Ma05_t02200	-1.9299094149701	2.26971155913947	0.00135344608934539	0.00793268963702395		-3.95057126586462	2.07032369658269	1.50375213585475e-06	2.09434248574092e-05
Ma05_t02310	-1.84079028988687	2.26386486259224	1.21445425589516e-10	4.15646188582525e-09		-2.10740515641092	2.24174221682897	6.83331238513942e-13	3.3771351694467e-11
Ma05_t02330	0.672181562547521	2.88982075586021	0.00410249866723041	0.0198144806842634		0.695495580749186	2.93663959643204	0.00287053007379814	0.014136520106881
Ma05_t02420	0.674838917099311	3.68892034023698	0.00135433721309026	0.00793616570707621		0.853923193756486	3.83342121884471	1.17230459405539e-05	0.000128432792280684
Ma05_t02430	-0.69637719859128	4.10805347882254	0.000269396582894397	0.00205007796877082		-1.36414723536861	3.92260658308762	0.000541639093863722	0.00353225494742738
Ma05_t02500	-1.08090828084796	0.783472427986171	0.00997510529339998	0.0402008670572667		-1.8438882545961	0.629572707239271	1.59961155358687e-05	0.000168350059811348
Ma05_t02600	0.786669774919419	4.86781992438197	0.000739667512266491	0.00479105908773505		0.826090027234475	4.92541739774792	0.00241978048865553	0.0123364097660672
Ma05_t02890	-1.40246481750365	4.367792613077	6.37939146772154e-08	1.25360927388208e-06		-2.4500194562308	4.18213015098401	1.94805896056645e-20	2.48096547429833e-18
Ma05_t03090	-0.804078578014566	5.28301366820386	1.06915341504061e-06	1.61202423455755e-05		-0.57958427647646	5.40046874054019	0.00973507168797639	0.037784340557252
Ma05_t03100	0.533736914190993	4.02249539538075	0.00671511316996383	0.0294374906777456		0.564914817213905	4.07330479526009	0.00288322761475429	0.0141832311076771
Ma05_t03110	-1.28374596954939	1.63255996728458	0.000218150403269747	0.00171164190286374		-0.832808009758193	1.79918401453503	0.0132565305444622	0.0480999506876032
Ma05_t03170	0.490127336767901	4.22418700600078	0.00579636565310332	0.0262037059839019		0.746682291440424	4.4112233760316	1.37746561224486e-05	0.000148148859392474
Ma05_t03210	3.80475728701226	2.48057381797895	8.969249524138e-18	8.87822331149526e-16		3.06451937618498	1.84521914852291	8.2770626889406e-08	1.51679756748832e-06
Ma05_t03310	-1.56938403182624	1.32258907526591	3.38228617489164e-05	0.000345190241390724		-1.53078211192445	1.35862485630288	0.000127073164214585	0.00102909450322359
Ma05_t03360	-0.976361505709741	6.95844405929773	6.46927685330646e-05	0.000608038950840068		-1.81572735937551	6.75977498186832	6.87364817057163e-12	2.90867316355339e-10
Ma05_t03450	-4.25824708298171	1.7970018504582	1.3979161394176e-12	6.45100746001253e-11		-4.31013159171735	1.82003492021893	5.87050787566046e-12	2.5041828281199e-10
Ma05_t03640	0.58721862256678	5.17970080368264	0.00116049417941886	0.00698473745826986		0.721336249968503	5.29445319451138	5.07650368619994e-05	0.000462277699028658
Ma05_t03670	-0.65639682100283	5.44077920165852	0.0015768283905165	0.00902541048028436		-0.619393607478537	5.48814845812577	0.00429552840097058	0.0196424214296065
Ma05_t03680	-1.18266396130434	5.67899210311006	0.00167771677811156	0.00951119167106994		-1.68757413504091	5.57458192606715	1.32199991185546e-06	1.86176383120952e-05
Ma05_t03690	-1.3946394243163	1.85384330674672	0.000127350703517694	0.00108199335755126		-1.86566517409098	1.77230322969193	0.00103058876571417	0.00605865432839954
Ma05_t03720	0.910194868604469	7.56542526215518	0.00324321388550222	0.0163834293548221		-1.58931738773225	6.48793341818145	2.91145687737125e-08	5.9235401445134e-07
Ma05_t03730	0.568595479519462	4.79455304698553	0.00351288759751655	0.0174804070377636		0.557621029174605	4.82078941099841	0.00198438358581191	0.0105027614761553
Ma05_t03780	-2.34832992738965	2.70873297537641	8.52588726988082e-05	0.000771385662028939		-3.8695647742901	2.5846621757022	1.72408770172021e-06	2.37006140210526e-05
Ma05_t03830	-1.272851621015	4.10809852454091	0.00147740109844507	0.00854261868584079		-1.60356684797874	4.05354391861886	0.00107109942608958	0.00625654328492015
Ma05_t03880	-0.865405273174569	2.73647527664936	0.00100870387608465	0.00623607107232552		-0.845079785182891	2.77442078572779	0.000854131172231584	0.00518586631959997
Ma05_t04000	-6.19225566297879	2.1501256504566	2.50691422456359e-16	2.05389554022938e-14		-4.60349993738737	2.21421047586272	5.5429718691421e-12	2.38365787035023e-10
Ma05_t04070	0.498364250209917	4.68188173341006	0.00560096398694626	0.0255022004241481		0.563004430541061	4.75312512867883	0.00551195994128506	0.0239442143070911
Ma05_t04090	0.829862269059665	2.90997396597528	0.0104493404595114	0.0417644233586627		0.965581084393625	3.02923564474591	0.00119361742123917	0.00684392326593626
Ma05_t04170	0.888637924181776	3.39851291139603	0.000142210046389293	0.00118740260432979		0.993312588896681	3.50001184313868	5.78127711923929e-06	6.91716490011964e-05
Ma05_t04220	-1.13622618789941	5.27071279921675	3.13165132200552e-05	0.000322953058679477		-1.47658983203306	5.20678695160356	6.2674215089591e-07	9.48166737706034e-06
Ma05_t04320	-1.84782045076183	2.64534726293546	1.63075666652115e-07	2.92997015920773e-06		-1.39254690464605	2.7833022647837	0.000306561961674959	0.0021824311649475
Ma05_t04330	-8.82974669999599	1.22385846028832	4.74195289464228e-19	5.39589656947179e-17		-6.15349765778612	1.26260153964844	1.08736573731668e-16	9.23215332740992e-15
Ma05_t04610	-0.817386374539351	5.97761490318918	0.000320211969437998	0.00236775454324509		-1.03202279541619	5.93703950797929	0.000319933466337216	0.00226544707919616
Ma05_t04630	-1.30215193124715	0.918529553053134	0.000666103150447791	0.00439094366682597		-2.47047807118419	0.720056586768876	1.04813222311928e-06	1.50978915663022e-05
Ma05_t04740	-0.674683480931124	2.65189872092205	0.00629012917639701	0.0279751577718262		-0.923002631441541	2.59527869430793	0.000285645378107453	0.0020533910627046
Ma05_t05010	-0.47703525164125	7.0948119476738	0.00727449948631463	0.031413898446659		-0.438623907283129	7.14355189181046	0.00997460385258948	0.0385227082745437
Ma05_t05020	-1.22587359756062	4.99391966448564	1.48821338100863e-08	3.34120216662031e-07		-1.2270712016043	5.02591858700353	1.88159898375485e-11	7.31233108774647e-10
Ma05_t05210	-0.999373430226093	1.41550126307562	0.0111216958302512	0.0438479861093863		-1.59953221385856	1.28353031350641	0.000536177113380262	0.00350612977868259
Ma05_t05370	-1.26181847410841	1.10126452990167	0.00122448216693037	0.00730710144752462		-2.18907529592508	0.931446013444777	1.86137556316679e-08	3.97643860228132e-07
Ma05_t05410	1.61122475988175	4.18627061959451	5.51749325379833e-14	3.22707216820457e-12		1.29537561341764	3.99072842647926	2.05468977637569e-11	7.89967085285805e-10
Ma05_t05420	-0.525522181237634	6.71946084558752	0.00381262342883708	0.0186821354507996		-0.671322297298891	6.69444594136607	0.000168072483084491	0.00131218393071269
Ma05_t05560	2.3027173206723	3.55554480040866	3.9980555941525e-21	5.72345302717735e-19		1.14294846908967	2.71722253552448	3.23815166295534e-06	4.154594687344e-05
Ma05_t05820	-2.82272383785125	4.1298811844245	2.65933999202397e-19	3.10571254243958e-17		-1.63805247389688	4.37061640236805	2.27813594313743e-06	3.05249474626761e-05
Ma05_t05830	-0.779113611679681	3.02233387751144	0.00631844933149966	0.0280636114011412		-1.05382539084177	2.96093267739215	0.00812663030433645	0.0327578343205688
Ma05_t05900	-3.90096443478745	2.44429086406784	2.67100067115916e-22	4.25872663897934e-20		-0.748555236928968	3.03506058135978	0.00592022272030815	0.0253150443681942
Ma05_t05930	-2.56797126280375	1.99964476092926	8.08563035104533e-14	4.59053474109347e-12		-0.935488912788825	2.39336894868386	0.00120374622094918	0.00689699961614299
Ma05_t05950	-0.721008925617752	6.52765801950408	0.000939464012714556	0.0058762293320532		-1.24512632281569	6.38394829912021	1.55023397278493e-07	2.65797397663902e-06
Ma05_t06080	0.695183215621117	5.06716840876297	2.79889312332347e-05	0.000293063811225851		0.411682275164143	4.9322181877978	0.0127982796755661	0.0468333234708864
Ma05_t06130	0.515332072141368	5.96413342604088	0.00581813003231929	0.0262976317043907		0.524740572743041	6.00276797844314	0.00520748086251178	0.0228539045805065
Ma05_t06160	1.34078078666585	4.19940219402475	1.02051050568245e-08	2.37112855452065e-07		0.812998376318463	3.87736819865514	0.00499961875772491	0.0221397360234257
Ma05_t06200	1.08799459346368	3.36228888267875	1.3291964768201e-05	0.000150927567540677		0.911550838959293	3.27960750235549	0.000212441914746475	0.00160467246125866
Ma05_t06210	-2.11766656061329	5.09150101892335	1.07138410272991e-14	7.02653805502197e-13		-2.21579400797583	5.10678255011613	1.0233461563135e-13	5.74331349168315e-12
Ma05_t06290	-1.11796163220657	5.29278529922432	1.49893929170946e-06	2.19057390342194e-05		-0.634701385083542	5.49459105526276	0.00542922934773432	0.0236624359035015
Ma05_t06390	-1.00952029723729	4.80472711246181	5.44574807625497e-08	1.08698601219221e-06		-0.829818508609945	4.89845010293943	0.000196174030884249	0.00149937814945632
Ma05_t06660	1.57886243290229	3.38518833722683	3.32572681269186e-09	8.63385718856195e-08		1.30154645556933	3.21863631395767	4.72888880241069e-06	5.78873680110255e-05
Ma05_t06870	0.873190608173373	2.12147837944579	0.00138984980527794	0.00811924764483011		1.42819459638605	2.52487530805917	1.07810677753811e-06	1.54707738553546e-05
Ma05_t06980	-1.12145966247333	5.37545091003852	6.39777427532136e-05	0.0006023816677121		-1.10314081076329	5.41328976036579	0.00017977003499257	0.0013883697454674
Ma05_t07100	-0.81279671656492	2.50765249288022	0.00521594104608955	0.0240659958818621		-1.42515342258357	2.35167721330456	1.23255321239558e-07	2.16801690546872e-06
Ma05_t07320	-1.00780325826681	2.93364748261449	0.00302480307554562	0.0154708858034101		-1.72789173769421	2.76978429794486	1.60663568986208e-06	2.22396921532328e-05
Ma05_t07370	-1.20405555444975	1.12981150035588	0.000965642176645737	0.00601313242225118		-3.07145749794171	0.832540724307074	2.95276637068478e-12	1.3146013640242e-10
Ma05_t07540	0.629286937932313	4.20265691890062	0.00154636667402944	0.00887203305955222		0.876225936032599	4.38936876115374	6.26330648711256e-06	7.42016944738872e-05
Ma05_t07720	0.577226863601593	5.24006505010065	0.00787943184723965	0.0334367371856367		0.545922967124325	5.25336107297101	0.00577887389550479	0.0248229824292007
Ma05_t08010	-0.926623337355222	5.91869349709364	6.24296125028797e-07	9.90651544764111e-06		-0.511944420450129	6.10758363826085	0.00100454341853694	0.0059331895556396
Ma05_t08040	2.90323398468013	2.08319430438956	4.35232134346931e-13	2.19487235629843e-11		4.25621808188772	3.33689241809706	1.89886529862492e-48	2.79449676447634e-45
Ma05_t08070	2.12273884253763	1.14620955513259	4.30004231969663e-09	1.08631145015714e-07		1.9054280299468	1.01994820931293	1.90908984442506e-08	4.07180273581481e-07
Ma05_t08240	-0.541100898884006	5.64096448071597	0.00306003010997412	0.0156031064224973		-0.98416381964229	5.51003709438277	1.4095424953824e-06	1.97664270527686e-05
Ma05_t08330	1.16862562111542	4.25187228101285	2.60869427414744e-05	0.000274552183548316		0.907400237709536	4.1099100673528	0.00406284678129779	0.0187859680985475
Ma05_t08490	0.929099863709071	7.88692160718159	7.85995420838595e-05	0.000717965697107007		0.667252614221105	7.75279517923543	0.00483083378548443	0.0215471943050147
Ma05_t08500	-2.15359589010083	0.861282740592005	6.22884130558623e-07	9.89000342539324e-06		-2.62727127112715	0.816281454557417	2.18842953975252e-09	5.79135849231212e-08
Ma05_t08600	-1.93172153960474	2.42630907275621	1.98708228871797e-10	6.54017801009807e-09		-1.45666581390283	2.5645664298289	6.4568921590979e-09	1.52249539070035e-07
Ma05_t08620	-3.35549763596488	0.986282590968751	1.35124334965265e-12	6.25731420368713e-11		-3.08765602521523	1.03376082895403	1.54433615048121e-12	7.22782060534406e-11
Ma05_t08780	-1.96040867457047	3.85522206844107	3.19053262463178e-09	8.35342302812886e-08		-2.11736094126657	3.85522790347779	5.5376023502081e-09	1.33234410769312e-07
Ma05_t08990	1.19427979212018	4.31566602351616	1.27260297624975e-07	2.33693789300704e-06		0.766461355369732	4.06781059704372	0.000658508552799388	0.00416024125057376
Ma05_t09110	1.63902656051518	1.33789025742334	9.05555090559768e-07	1.38337437729977e-05		1.04636201533118	0.978568613960635	0.00520121650703744	0.0228339783346738
Ma05_t09230	2.19144640105165	2.10995890440658	2.88279080582241e-14	1.78097612033952e-12		1.67665904969656	1.75257599193862	3.02215429685518e-08	6.1346258485589e-07
Ma05_t09390	1.17559913908878	3.59574177520849	6.28725489618808e-05	0.000594076423423704		1.20317234561605	3.6473204855558	5.27766800014616e-05	0.000478130729561805
Ma05_t09450	-1.13209777925884	3.4453619074981	2.94043973748758e-05	0.000305601439851998		-0.98006646738198	3.52616374135053	0.000114258191515813	0.000937058666642073
Ma05_t09500	2.00688965811602	7.29361208859375	2.20145917536948e-11	8.54493490707918e-10		0.923416034293049	6.53333131217165	0.00809022919674378	0.0326443520825199
Ma05_t09520	-1.11765907502176	4.04715258208502	0.000830187796036404	0.00528837570456013		1.16803489147743	5.22379258593125	0.00202222591882467	0.0106646953194636
Ma05_t09540	1.1774129215344	3.01548663441977	0.000725287682830743	0.00471145038563898		1.26758520178408	3.11491264195671	0.00592765309971982	0.0253427260509325
Ma05_t09570	-10.0769682907832	2.39558532880693	1.6547461276609e-53	4.00553864920244e-50		-8.19809313137992	2.42583223271222	1.17334178461966e-54	2.82562035223407e-51
Ma05_t09690	-1.63559961089076	2.49935225496006	0.000110046180232736	0.000956956120528105		-1.55692740687587	2.54716296337268	9.75203747982021e-06	0.000108862820413164
Ma05_t09730	-1.43054147389018	2.20426462915104	3.64106520038802e-05	0.000368073815834213		-1.29632765748442	2.27043407040444	0.000237262192033723	0.00176200601821511
Ma05_t09780	-3.72478495935441	1.6217308958628	3.8179319218306e-11	1.41755356508081e-09		-3.29206935545967	1.68059753705014	1.03061614376331e-08	2.31364590239746e-07
Ma05_t09930	1.3479241379615	3.86069271889555	2.2692117537058e-07	3.95952171467394e-06		0.634170031395199	3.42490230867325	0.0135386154274687	0.0489140647399955
Ma05_t09970	-1.47405089212144	2.12783008400541	0.000566441660640581	0.00384333270647108		-1.46047003800392	2.15870895399895	0.0101300362236239	0.0389695991234094
Ma05_t10010	-0.740165334002121	3.55448896916927	0.000786018319007579	0.00504807278828143		-0.809130287420805	3.56116092654818	0.000292181056026226	0.00209412234148667
Ma05_t10060	0.627216163089354	3.48459624903485	0.00412620985974866	0.0199001249656815		1.05478706861585	3.78869672356869	4.44607307679034e-06	5.48562998622152e-05
Ma05_t10100	-8.8497319655042	3.07234883696255	3.32166864898411e-53	7.370505926375e-50		-0.930586840696899	3.69376202924124	0.00296458772015596	0.0144999868365826
Ma05_t10290	-1.20760447011083	3.43838978355696	4.26498534938433e-08	8.6822450227872e-07		-0.683326499940994	3.64627508711952	0.000364854028502787	0.00254007443233609
Ma05_t10310	2.04158210106365	0.185513528831821	5.19982480064157e-06	6.62467631419536e-05		2.68732165910886	0.704126578559872	2.31627795530228e-08	4.85045083288201e-07
Ma05_t10460	-2.13302061708688	6.88905899126205	1.46017954474241e-10	4.95920927778779e-09		-0.768329543405273	7.29100835619725	0.00050922550378276	0.00336058385530775
Ma05_t10470	-7.12983155471762	3.33530639521358	5.41840112018304e-72	4.80919222090379e-68		-1.18641339334004	3.87103787934006	3.28336941204025e-09	8.33267369021234e-08
Ma05_t10770	3.06618673450731	1.85884832733268	9.04627590060767e-06	0.000108502337119586		2.63799856311482	1.53040799073797	5.64530227630158e-12	2.42254931236296e-10
Ma05_t10780	1.60767516984488	3.24428783957822	7.21530104988753e-05	0.000666626721219137		0.843378238544681	2.75330718711049	0.00342907862861588	0.0163610037593722
Ma05_t10800	-0.73842997727332	3.05449319763259	0.00731735946363006	0.0315733803983273		-0.658796154405361	3.11626548611642	0.00575682078221624	0.0247642387984586
Ma05_t11040	-1.2000288023205	5.83008575743949	0.000888362882375262	0.00560133518091549		-2.48485504353841	5.57962470539139	5.37137171633483e-06	6.47645137759261e-05
Ma05_t11290	-1.65480233397657	3.79599897360946	1.176892384434e-05	0.000136189106998366		-2.95048322139145	3.61062773330117	6.92727681638859e-10	1.99894948655919e-08
Ma05_t11330	1.21314575520087	2.2808765275214	5.86605116219969e-06	7.38163252816121e-05		-2.21171177438269	0.948868944523153	1.00488721624482e-07	1.80838738847318e-06
Ma05_t11410	-1.71622164244261	3.52406313135189	8.66150443241029e-13	4.1405723253463e-11		-1.44347519254241	3.62272873672432	3.07191482900757e-09	7.91585834828896e-08
Ma05_t11460	1.1976920906316	3.65028983655907	0.00147055145864417	0.00851040506179491		1.51632193788935	3.90733196054815	6.01936616973478e-05	0.00053615672439904
Ma05_t11500	-1.29380541512919	3.31332484576197	2.17066037047364e-08	4.73755522004932e-07		-1.29755907707439	3.34356553926247	2.37625405214588e-08	4.96036011358111e-07
Ma05_t11550	-1.10569574207075	2.23473728001479	0.0127777166702094	0.048848853090835		-2.38364860959146	1.98505589482924	4.43700163323642e-07	6.94247922412479e-06
Ma05_t11830	0.56896225750443	4.31077336561932	0.00762592790221685	0.0326141314250447		0.5590688901556	4.33836232368433	0.0103665589283964	0.0396720811923172
Ma05_t11910	0.739340097963791	6.25305237335304	0.000720169638766533	0.00468048742285489		0.98627424586518	6.44509877297089	9.23443593648731e-07	1.34406707668983e-05
Ma05_t12140	-0.524391519823605	3.2625051657947	0.0130999529920684	0.0497947820585019		-0.613103000569804	3.25968895640955	0.00295037283946616	0.0144464651603435
Ma05_t12190	-0.966532737864073	5.29594248103108	0.00943034885329948	0.0384594729540213		-2.56041894580156	4.9604127179982	0.00101183588085138	0.0059696063438203
Ma05_t12270	0.745334570188516	4.15172565568841	0.000501750385560278	0.00347196141276339		0.68273777572015	4.1463695281953	0.00125084673209624	0.00711966693881166
Ma05_t12300	-3.32711007411094	0.943919725033444	7.6265043219321e-05	0.000700003207790714		-5.7251007095729	0.871407221937217	2.77285383916795e-11	1.04060483575662e-09
Ma05_t12370	1.6159239804534	3.22552983076056	1.43496162523984e-12	6.59908863476012e-11		1.58069626180384	3.23377703861904	1.38583053813621e-12	6.5437880490603e-11
Ma05_t12430	-1.66673151219983	0.339087601378231	0.000162818437794275	0.00133395893635328		-2.02671876052594	0.296252887626418	8.8859420767159e-06	0.000100593421201797
Ma05_t12460	0.981873474464541	2.92157778748569	1.43510115036983e-05	0.000161780009868321		1.29729361698168	3.16789146184199	2.15406490960595e-08	4.54670752633159e-07
Ma05_t12610	-1.26794817251588	3.34551676755884	3.73362559070924e-08	7.74262060777375e-07		-1.43027143770563	3.33140725675279	3.4443430319914e-11	1.27253342981105e-09
Ma05_t12650	-1.27130437176162	3.71758128759637	0.000604043755437569	0.0040564623142588		-1.00279017334494	3.83065724470588	0.0100678142750856	0.0388034919463143
Ma05_t12690	-1.84565037425506	0.341619855361806	0.000165397761397047	0.00135217875121866		-1.67812048269963	0.398974337424378	0.000283477820634415	0.0020422746277934
Ma05_t12770	-2.18654325539537	2.6691705240269	9.32294943333754e-15	6.22160838499947e-13		-1.63813609683868	2.80960122279449	3.48400793857845e-08	6.95488849230921e-07
Ma05_t13360	1.88085925188103	1.42039747016045	5.54062164468398e-07	8.91420740380666e-06		1.88467912230968	1.46149445022484	6.313653635107e-07	9.54615780787582e-06
Ma05_t13490	-1.07144194621729	3.67351809277202	1.66273059043378e-06	2.40878821716432e-05		-2.53461238708899	3.37950146262026	3.71315659679923e-21	5.23199565155381e-19
Ma05_t13500	-0.745682929916002	2.81193532461159	0.00253214511710531	0.0133481179134259		-1.26447041111662	2.67595872031062	5.56006645850291e-06	6.67964446647357e-05
Ma05_t13510	-1.71065712352079	3.69578008266091	3.34302407823663e-09	8.65901771704346e-08		-2.24353414010951	3.62100129531801	1.03885008162342e-21	1.62835140013044e-19
Ma05_t13540	-0.821309403118301	4.35968693040755	0.00185723547228324	0.010354398852698		-0.680349356189294	4.44395615178101	0.0100207700816343	0.0386502911273287
Ma05_t13620	-0.651645329184741	2.64755811787387	0.00533015519189628	0.0244911203269408		-0.956421276973925	2.56987959958752	0.000241023992013209	0.00178593721634403
Ma05_t13660	-3.0321723322743	2.63605101383624	7.73128839272187e-25	1.62095288214965e-22		-2.72628718152711	2.70023573811591	3.40968369452587e-21	4.83028900627947e-19
Ma05_t13700	-0.78649198921192	4.38745201993324	0.0010633262494079	0.0065177688865065		-0.981752985361127	4.35176461210988	9.23500016215237e-05	0.00077859692646536
Ma05_t13810	-4.69112587152416	0.434479947930346	3.60765725305135e-13	1.84378291126676e-11		-4.35601685882238	0.467848436711705	9.92707459529546e-13	4.7639167758945e-11
Ma05_t13960	-1.40212730141418	1.83358093211291	0.00053943038086208	0.00368387092875471		-1.46318254963696	1.84832320186375	4.35000418517373e-05	0.000403896287645468
Ma05_t14040	-4.45466182654102	0.232323393087899	2.74905639993265e-12	1.21998541268345e-10		-4.50806905785842	0.247886046162719	8.14988326923438e-14	4.67295254982725e-12
Ma05_t14450	0.989542774868816	1.61142637991211	0.00098556340298415	0.00611878307369551		1.22920326958553	1.80255538578023	0.000102394450176124	0.000850557850475233
Ma05_t14520	-1.37242870835957	0.357252230792835	0.0108213496248995	0.0429207249266143		-2.78078250125828	0.142254154761852	3.84590036677994e-05	0.000362554806818508
Ma05_t14660	-1.24037117486627	4.41697231992869	4.66171545132774e-10	1.42548950210095e-08		-0.611429801647636	4.66488555732216	0.00232135846759087	0.0119333952661522
Ma05_t14850	0.894109713718749	2.27795814508754	0.00098960564854	0.00613795238846368		1.11084706987762	2.45098714981753	0.000227882570631502	0.00170429398532707
Ma05_t14870	-0.70331531568758	3.79551769143484	0.00212633555078707	0.0115523233443802		-0.809899910407766	3.7881787694411	4.29583338968163e-05	0.000399286408746198
Ma05_t14940	5.33087236418632	3.22094265546299	2.57677110391908e-44	3.43058420920267e-41		3.40060780599411	1.47577848489384	2.77880687210553e-15	1.91694255317905e-13
Ma05_t14950	2.3115754431609	1.06040397541299	3.23448592493512e-07	5.4670086928286e-06		1.62653652888147	0.595988703967529	0.000312217528070899	0.00221673608110375
Ma05_t15010	1.36606784677349	1.58056039568219	5.14406918338917e-06	6.56620949885443e-05		1.14494022872114	1.46710180415988	0.000101940447449264	0.000848649419525768
Ma05_t15100	-3.38887653670006	1.30429824914117	7.99440802526186e-07	1.24338260799444e-05		-2.92327457639476	1.37196914805311	2.3746989997495e-06	3.17065405762925e-05
Ma05_t15470	-1.2495082622631	2.04022870499647	0.00468005801726649	0.0220442074696187		-1.72445812093714	1.95038081171668	0.00017710539911157	0.00137058779505273
Ma05_t15530	-0.959278108031297	3.93379453431341	0.00815711642036613	0.0343615786940498		-1.19232099591233	3.89200303700685	0.00284337253365117	0.0140210235324683
Ma05_t15730	-4.28984679263241	3.84058627661494	5.57664425172638e-56	1.6498811832302e-52		-4.77135004892721	3.8521036741961	3.11623883839771e-40	2.5014899039138e-37
Ma05_t15780	-1.24488338877272	5.00338428002004	9.21298876057307e-07	1.40500716911672e-05		-1.33225036073445	5.01053815250835	5.07518833224169e-08	9.77047521228795e-07
Ma05_t15800	-2.78705669780906	1.47752526102531	3.43623321733881e-13	1.76975980421819e-11		-2.06022191824514	1.61090538751242	2.83233903760662e-09	7.34135627262224e-08
Ma05_t15840	1.03940098647398	3.58725247806579	0.0108216740072472	0.0429207249266143		1.67433600832811	4.07135155182256	4.44770490284935e-07	6.95101491896632e-06
Ma05_t16020	1.47101805373064	4.59463784815208	3.76329962063786e-13	1.91597282980353e-11		0.977875414869912	4.28499511981874	9.08120630832891e-05	0.000769303342205414
Ma05_t16100	2.19501754822519	0.772967195129328	0.00124448396124631	0.00739167397637866		2.54186093201704	1.07085342640908	0.000142157519398255	0.00113494656083779
Ma05_t16130	-1.20346893932817	4.05050336408036	9.47144122327392e-05	0.000841214361081103		-1.90568128139384	3.90730319682049	2.19157567856402e-06	2.94545102613704e-05
Ma05_t16150	-1.1661307625095	0.553828029060194	0.00868042699607681	0.0361428818803029		-1.29231462868268	0.548984755809092	0.000848753198125083	0.005156759683104
Ma05_t16180	-2.50065792205387	2.18491563054481	7.59759895806684e-15	5.13454993544278e-13		-3.31411991529466	2.12208714177464	2.68890734938395e-20	3.34409181620568e-18
Ma05_t16210	-1.90479232519646	2.8230008030142	2.33389102565182e-13	1.22815249683856e-11		-1.35107371520036	2.98541602845398	2.85532335602534e-08	5.84073480317462e-07
Ma05_t16480	-6.15532845316333	0.527737544975968	2.42525439951675e-16	1.99312496592385e-14		-5.39485587100666	0.560844402829603	4.80208368390489e-15	3.16435812902091e-13
Ma05_t16490	-2.96957215083364	1.0476128324277	2.49098828378568e-06	3.42955248357608e-05		-3.81205970739098	1.00321551589314	4.56766588200843e-09	1.11724348305082e-07
Ma05_t16540	0.89973317830792	2.4694986102769	0.000607388612078549	0.00407276166552897		1.16515510544076	2.67661273005029	2.83170115015888e-06	3.7006296728026e-05
Ma05_t16550	0.74852997146491	3.69497885806339	0.000142753490569406	0.00119119310353857		1.09990147676889	3.95559939440521	5.60673261670551e-08	1.07004572778479e-06
Ma05_t16640	1.79018366801552	1.60072954529296	2.63654495507702e-06	3.60942326574992e-05		1.81333031308566	1.65117783678525	6.83212411023273e-06	8.01164088889176e-05
Ma05_t16650	-0.886908081625772	2.86784877361165	0.000206814720579317	0.00163359702309862		-0.835037713238408	2.91803050730165	0.000789430461261695	0.00484410769488587
Ma05_t16660	-7.33321326377785	2.38539279693904	1.42428153378185e-28	3.95233663473207e-26		-6.86912465776352	2.41678518664506	1.49137514809124e-26	3.72703091254121e-24
Ma05_t16730	2.10865039300031	0.402759836739351	0.00042135919861342	0.00299827134726871		3.31066108415224	1.42139473471695	3.10842658970696e-08	6.29657819362513e-07
Ma05_t16820	-0.922141616096311	1.71762724658192	0.00723799274517246	0.0312866936405369		-2.23528823854317	1.4330234978743	0.000263993444587856	0.00192676860940578
Ma05_t17000	1.0259517583537	6.28288811712092	6.86021951587375e-08	1.34116787848143e-06		0.468397566314787	5.96713842160598	0.0114579619723881	0.0429734408393829
Ma05_t17190	-0.684090960533362	6.25239314501605	2.81843644983055e-05	0.000294878221413116		-0.630666685843533	6.30572923231055	0.000472445737993892	0.00315793739800319
Ma05_t17220	-0.631910909131758	4.76589571509245	0.00482309522848261	0.0225860986016191		-2.55036351049011	4.3125966806486	2.50685279069545e-11	9.50021894499607e-10
Ma05_t17350	-1.43231330093542	1.67866880293195	0.00279946857453365	0.0144994066784882		-2.38535562947759	1.52045881698122	1.38296739423293e-08	3.03017421614809e-07
Ma05_t17450	-1.15100039556923	4.23938229748065	0.00315111676775089	0.0160032016354955		-1.74818428680499	4.11481754255098	1.40176977176966e-05	0.00015027471167211
Ma05_t17500	-2.66798281131853	0.631935600602117	4.42101070685802e-10	1.36247976957765e-08		-1.69450119633934	0.811277838239825	3.45213703023578e-06	4.40496675967947e-05
Ma05_t17540	2.23463620152414	1.86893191581811	5.11304603637558e-11	1.86244975117062e-09		2.3411979572398	1.98828341685596	2.54722381819458e-10	7.88270548410917e-09
Ma05_t17600	9.1921537531414	1.51896435806877	4.81970988530696e-18	4.89826011893391e-16		9.20519400331207	1.53708827023894	3.54152656002231e-27	9.47626652272635e-25
Ma05_t17610	1.76044949999328	3.9797215786639	3.66943274211634e-17	3.38082995239902e-15		0.748926783066112	3.31121491402572	0.00878640126585116	0.0347961981660035
Ma05_t17620	-1.00057988904004	3.22673465066918	0.00256578809366475	0.0134938257100556		-1.7122355713527	3.06317498366152	4.29220767093677e-07	6.73980919994754e-06
Ma05_t17630	-1.09835284109462	4.19603920289793	2.91123911604509e-09	7.66741483115062e-08		-0.5973231080089	4.40507851521376	0.00055572900112981	0.0036063844291839
Ma05_t17650	-1.75605694903271	3.92788277781403	2.00517624802731e-06	2.84301533313222e-05		-0.954322223443927	4.18240870434765	0.0129105134333921	0.0471391946984155
Ma05_t17670	-0.837933795356809	4.25633775797523	2.46143314556058e-06	3.39412637839676e-05		-0.646747891287452	4.35872104854847	0.000261068447115949	0.00190918619218018
Ma05_t17890	3.79751272376045	3.72540597097595	3.75618787483861e-47	5.88329497313692e-44		4.06002096506737	4.00463506222556	9.35918523777535e-52	1.54953010592918e-48
Ma05_t17980	0.472683356469725	5.97469519571174	0.0050083216060353	0.0232396836328104		0.63155075300127	6.1017971208268	0.000498662704526444	0.00329662466755815
Ma05_t18120	0.733517207459229	6.00601523813302	2.60671303711512e-05	0.00027445214724897		0.736759679558665	6.04063782973289	0.000471718968728665	0.00315392112105561
Ma05_t18150	1.21704724172818	3.83948209879391	0.0111241744314927	0.0438495029737019		1.41148242985483	4.01058443055229	0.00391716795026056	0.018214109005161
Ma05_t18190	-2.67857496731267	0.716803291111557	3.3215464594569e-09	8.63385718856195e-08		-2.46847557369471	0.766937417810397	2.88778255917515e-08	5.89347919819336e-07
Ma05_t18340	-0.755352430127868	4.89718198232734	0.000310325843144026	0.00230342486792259		-1.30729155727496	4.7497776179236	9.49126115882769e-09	2.15075712658123e-07
Ma05_t18420	-6.69779549931348	2.25096961534855	3.66323668896431e-27	9.28961936352882e-25		-5.25088502141192	2.30040046733212	4.71139937936071e-20	5.69885705750069e-18
Ma05_t18460	-0.985466334456438	4.99815248944346	8.42721521419251e-08	1.60394181206793e-06		-0.864619611946352	5.07169431135384	4.00329231949455e-06	5.00695059222902e-05
Ma05_t18490	1.61132203049908	2.27285505706056	9.0660767986224e-10	2.64986198591568e-08		1.36299647484631	2.13282940720159	3.61025232882277e-05	0.000343025768258662
Ma05_t18540	1.20549138963717	1.15621479887544	0.000502489852370372	0.00347617492831019		1.74596890880405	1.56898852115657	2.52488963917517e-06	3.34588927172338e-05
Ma05_t18580	0.734315085714921	2.44116176918046	0.00701422795181818	0.0304678381195861		0.90567719277866	2.58025909622913	0.00176152453517831	0.00950943243058357
Ma05_t18750	0.602458516789033	5.18877162052344	0.00124285526885067	0.00738430822249537		0.816622460488109	5.35368006231182	0.000121591544318857	0.000990150632956202
Ma05_t18800	1.49363184242043	4.94029145180316	2.58799806890569e-14	1.61383195739465e-12		1.42325458050901	4.9217400346621	9.24499304296683e-14	5.24410847340881e-12
Ma05_t18820	-6.20884217764543	1.31415135804008	1.83690095831125e-26	4.44646925608669e-24		-6.25328635546804	1.33657745024837	1.37475198232098e-28	4.1383159104185e-26
Ma05_t18890	-0.547829900111552	7.35644470267914	0.00359050009770695	0.0178166690461504		-0.462464827248589	7.42446479141222	0.0123301602107618	0.0455418215258061
Ma05_t18900	-1.64493462185835	7.34305236063878	3.34443478700818e-14	2.04248314389144e-12		-1.6545006292583	7.37377771318711	1.88432185134636e-12	8.69611251605663e-11
Ma05_t18910	0.961004739843266	3.84535043784488	0.00108787099945312	0.00664635371525308		0.760726363012583	3.74985153350804	0.00707468934554225	0.0293284070052291
Ma05_t19140	-1.69916193351502	1.40949560608911	1.02271390615598e-05	0.000120601431263133		-1.15786826847226	1.57506290243621	0.000480349239521729	0.00320196592444685
Ma05_t19150	-1.51427005200073	2.25303931633776	1.72935110199747e-06	2.49372599483153e-05		-1.67428792533905	2.2440239025338	8.65951547736137e-05	0.000738302429981663
Ma05_t19330	-0.493923287591142	5.77326524604295	0.00425215172126576	0.020356822406386		-0.536730077882476	5.78790623323657	0.000660074925543021	0.00416715557140959
Ma05_t19430	1.17955041897218	1.81787524607108	2.74908758557696e-05	0.000287962057990393		1.58696900566592	2.13607154818905	2.17964082338389e-08	4.59702909326745e-07
Ma05_t19480	1.73879070117293	2.52245827776945	5.22733627652227e-11	1.89888517100898e-09		1.72316247772473	2.54517649360525	9.97954277921084e-11	3.37622079465255e-09
Ma05_t19540	-1.06492778754473	1.66010252779136	0.000359371651835686	0.00261543659021547		-1.02019947518315	1.70236249092083	0.000572492392900157	0.00369795744645822
Ma05_t19650	-0.857865482760313	3.01005088811913	0.00154380316077801	0.00886164728708283		-1.15179813316436	2.94591243081698	1.52208303994508e-05	0.000161150998114089
Ma05_t19740	0.822766124498828	3.39543950509961	0.000965423265878272	0.00601313242225118		-1.23015768729173	2.49379739277123	0.000375497202530147	0.00259778555628718
Ma05_t20010	0.831653565557046	3.02050574302245	0.00163962099992741	0.0093366527726833		1.02648909209766	3.17953372341027	0.000145391319385564	0.0011576243013296
Ma05_t20040	-1.54720578181919	1.89869778450919	1.63359487803987e-05	0.000181618917818654		-2.73869206276962	1.7178555455217	1.21885511993793e-12	5.79667363144626e-11
Ma05_t20070	-1.01722542619536	1.66530432739015	0.00295406744339209	0.0151673647927499		-1.78047622686308	1.49828752059682	1.32088305453752e-06	1.86118043163292e-05
Ma05_t20120	-0.738739516273124	4.18065657963319	0.00284232919886405	0.0146871142204838		-0.621355146675926	4.25665917760338	0.00921924281936301	0.0362179656362044
Ma05_t20220	0.476488265272529	5.85974613300772	0.0110056053545896	0.0434888450031325		0.445881757700251	5.87453631500891	0.00692287525910253	0.0288298955531561
Ma05_t20320	-3.87282921805463	2.3789806496157	3.73219625221029e-16	3.01142998810919e-14		-3.83985961670595	2.40985604972624	9.08219112370733e-11	3.0884113333377e-09
Ma05_t20400	-2.20760423769567	1.07073672920161	9.07345525336046e-07	1.38531475361943e-05		-2.78199143943368	1.01784766267149	6.57608985668443e-09	1.54433174027988e-07
Ma05_t20450	1.44449167921784	2.26882961599328	3.49248565796362e-07	5.83769087348382e-06		1.5665341086541	2.39063729420016	1.03425097745276e-08	2.31787719058574e-07
Ma05_t20570	-5.01491463971598	0.7095775965335	1.02785303900565e-16	8.94400093777892e-15		-4.14923389426829	0.760729918820931	6.74957996479081e-15	4.31875297747122e-13
Ma05_t20770	-0.737765861115229	5.08850115097922	4.10650948443974e-05	0.000408915587293108		-1.22076718432524	4.95924100909907	3.84574854769293e-12	1.68108711267963e-10
Ma05_t20830	-6.23491518223199	1.34181492490987	4.52790938260504e-26	1.076470027952e-23		-5.09725207346838	1.38644860260479	2.77314297156405e-23	5.17327868427687e-21
Ma05_t21090	1.10868815260783	3.4406156843447	8.52430171171022e-07	1.31428246483907e-05		1.56371700072097	3.79588735171794	3.95507763014086e-11	1.44510353686112e-09
Ma05_t21320	1.96310149758655	1.93187984458178	2.55874702249829e-08	5.52568994063764e-07		0.863734081491919	1.21075926414345	0.00776810173190029	0.0316385324228227
Ma05_t21330	-0.827666569933506	4.55182094730691	0.00368768087782819	0.0181971606252652		-0.89381421429109	4.56114296582049	0.00256420351477533	0.0129160964263926
Ma05_t21410	0.583661117371007	3.88295096689186	0.00858770449988283	0.035818422261651		0.777927002184012	4.03444659870362	0.00117393815264691	0.00675741452925179
Ma05_t21500	0.493460710824968	5.10745793648051	0.00645325325883917	0.0284912575896386		0.73390624553472	5.28473078478984	6.9410909614673e-05	0.000607632186283109
Ma05_t21550	1.33041812301878	1.56331407403134	0.000145645893640482	0.00121115340723458		1.13548540588868	1.46664965202065	0.000177520977105297	0.001373402652897
Ma05_t21620	1.19890783784207	1.60749479861537	0.00458730115735285	0.0217303091828562		1.53436079429476	1.8700930182256	8.76384589023336e-06	9.93385869201034e-05
Ma05_t21720	1.52916268590005	4.11008351840024	1.78951080043387e-08	3.95102023906739e-07		1.85710331545153	4.39069369690795	7.28858127299328e-07	1.08774376293855e-05
Ma05_t21790	3.17366520612077	3.72045110696091	3.1295553874743e-21	4.55358859575291e-19		1.71802880041247	2.54858928448928	5.8413887638958e-05	0.000522588275432623
Ma05_t21860	-2.5121129276262	0.754059888694824	3.23311314688293e-09	8.44001017275017e-08		-1.12563539080968	1.05912852323722	0.002123565663239	0.0110909413287069
Ma05_t21910	3.40829235387236	1.39378219076188	1.01981671961165e-14	6.72145044383649e-13		2.95827276665772	1.05178901188549	1.48894819928688e-11	5.89570071735568e-10
Ma05_t21940	1.17062760778713	1.42010172939763	0.000406566382370299	0.00290855536361471		1.48981874335423	1.671707590476	7.11226715063432e-07	1.06442913457798e-05
Ma05_t22120	-0.956817190666611	5.01569597567504	2.48040911563118e-06	3.41675393284591e-05		-1.13087469478462	4.99065317696334	1.44747973426828e-07	2.49633711984158e-06
Ma05_t22250	-0.917705771504289	5.48424444132389	0.000215010741180001	0.00168972639736648		-1.0560425137222	5.47039677200428	7.48154522236873e-10	2.14255278854646e-08
Ma05_t22460	-2.0307609843884	-0.133425184990697	9.61410175278226e-05	0.000852747126486786		-2.36357659185688	-0.162439222003131	8.73958548165165e-06	9.91060014593118e-05
Ma05_t22480	0.841934408825782	4.90026436687687	0.00139819320238948	0.00815725030675388		0.920209772670042	4.98372676906382	0.00311574373732058	0.0151137248858491
Ma05_t22530	-2.30214782660014	3.54322498006283	0.000664127562360407	0.00437932753912099		-1.72786647114051	3.68712884090447	0.01264373821314	0.0464088437392378
Ma05_t22720	-1.85265263936584	0.259421006683924	0.000387626576590232	0.00279030355633093		-4.26422635542024	0.0435652555176241	3.38070807001819e-10	1.02348522028322e-08
Ma05_t22750	-0.850456367696974	3.65043735433508	0.000800218720593576	0.00512163687142889		-0.870577729483826	3.67561976204229	0.00229781043184011	0.0118468272361706
Ma05_t22770	-2.20943929947854	3.49032019004704	2.67710423005751e-13	1.40321366798704e-11		-3.39511955631221	3.37353843018593	6.09921826595565e-21	8.41501520131069e-19
Ma05_t22810	0.583692172222771	4.69707814708835	0.00141532096740558	0.00823732271018761		0.64849228318972	4.76861086445688	0.000566240683713931	0.00366745268594242
Ma05_t22830	0.943663926567427	1.78663661618447	0.00267203432186241	0.0139287897197006		0.888538132062503	1.78719102517957	0.0026361579490668	0.0132032187692909
Ma05_t22910	-0.858715916993136	3.84822706153305	0.000498022102041493	0.0034525998160694		-1.28933570169765	3.74350224375788	1.75512479868557e-06	2.41022581219184e-05
Ma05_t23140	-0.805195760853859	3.60999215264892	0.00822827631348661	0.0346175246325183		-1.3388272030869	3.47148018903467	8.39628728304889e-07	1.23565361182203e-05
Ma05_t23150	-2.1493125763276	2.87968997346025	1.03796153180765e-17	1.01609565100891e-15		-1.15952861783952	3.14438121041438	1.09726241489439e-07	1.95865777429599e-06
Ma05_t23170	-1.10463254275229	4.53004056883678	2.86865152174477e-06	3.88391726669089e-05		-0.770983017158816	4.67508739780442	2.89090387432938e-05	0.00028175144823762
Ma05_t23180	0.925838793772242	2.46559520095994	0.0113039926150192	0.0443416928933584		1.18423583400477	2.66964410219117	3.94964743257068e-05	0.00037114636569279
Ma05_t23360	1.02016281108073	5.01034364294771	4.96982460391153e-08	1.00175260960146e-06		0.738047514183765	4.86173754397271	0.000274941709946961	0.00198940341341027
Ma05_t23390	0.789310192964563	7.31101687135514	4.74774824470484e-06	6.13085802675828e-05		0.501961985566173	7.16837447705884	0.0127184007767044	0.0466118478935944
Ma05_t23400	-0.761856261465207	5.21670195993601	4.06073022404439e-05	0.000405114513584226		-0.644741535093579	5.29345400671794	0.000566710085781177	0.00366955516312476
Ma05_t23410	1.68460425777333	2.1645810932814	3.8884597425016e-08	8.03242960151979e-07		1.98412541808214	2.42543232880361	7.00175657312328e-10	2.01167604796134e-08
Ma05_t23460	1.02532135427074	5.03776924322488	0.000141277328386013	0.00118183833582607		1.14341676329562	5.14970937034562	6.54698644849726e-06	7.72171286824097e-05
Ma05_t23490	1.82592199622987	1.57112887728406	2.09737063736335e-05	0.000226926810081568		2.89658270479842	2.47244290928763	1.71128583996085e-08	3.67954236205868e-07
Ma05_t23500	3.89050868810339	3.12490408029787	2.63778237639933e-46	3.90201285202139e-43		3.32656032601837	2.64821951016804	1.15459364852286e-25	2.59196489401446e-23
Ma05_t23550	-3.04003981837264	1.52155005281845	6.94696982110155e-08	1.35415055217036e-06		-9.03693292539546	1.39336228741174	3.86619723820688e-16	3.03903753234718e-14
Ma05_t23570	1.1943486109526	4.15257507881253	1.31720952988274e-07	2.40722979767932e-06		1.23948098417223	4.21629813972275	5.87456734212335e-06	7.02244083451478e-05
Ma05_t23740	1.03794350128003	2.22202220932807	0.000154415560847875	0.00127531735071228		1.14448336399393	2.32568165838293	2.95050227665067e-06	3.82381630667692e-05
Ma05_t23760	-2.46315204961007	1.66414299570645	8.87659295560041e-09	2.09799946591826e-07		-2.22603400163876	1.72678684927563	2.18649379142284e-06	2.94011271750209e-05
Ma05_t23840	0.893434533037719	4.38954233919669	0.00062152098618478	0.00415184126922783		-0.700623810721458	3.60965314565254	0.01027724597728	0.0393928875615897
Ma05_t23880	-1.64700175490259	2.55444692422238	1.87003873117026e-09	5.14927831384389e-08		-2.08864592974947	2.49392213708849	1.9539218901829e-15	1.35851419608779e-13
Ma05_t23890	4.06600095144002	2.457682455528	4.97994246263038e-26	1.15305154741269e-23		1.49987278873939	0.406699899024703	0.000472796516439435	0.00315793739800319
Ma05_t23910	1.37588663342712	3.13492514794658	5.43698823945889e-08	1.08605165680474e-06		1.0854226260958	2.96884045035208	0.000400649330388179	0.00274953387616136
Ma05_t23970	-0.661718666338574	4.07799928294958	0.0045053443693888	0.0213877348054405		-0.650293941605741	4.1147042635353	0.00977269653462497	0.037908732054798
Ma05_t23990	-1.84412240312784	5.09010089847872	9.47165251863895e-27	2.31377698728256e-24		-1.62906032080235	5.17139306227154	1.19492901018152e-21	1.81917640687979e-19
Ma05_t24060	0.734608858277551	5.72511517433972	1.28870455261501e-05	0.000147106497389798		0.613769870578857	5.68364528760632	0.000248713786236036	0.00183164531481584
Ma05_t24100	-2.51021379653037	0.504192006309656	3.24128578586363e-07	5.47211657782254e-06		-2.41720509857995	0.54013452568082	7.19270460004958e-05	0.000626759029129321
Ma05_t24170	-0.676229887538708	5.83314823846836	0.000243739698262413	0.00188500056509825		-0.599933662330046	5.89583154390504	0.000945009028410336	0.00564170528951698
Ma05_t24220	1.0223360253801	4.27042523763248	0.000359720632157875	0.00261630190452547		0.709389902677344	4.10354559443742	0.00408669626623345	0.0188789845108951
Ma05_t24380	1.43215802501474	1.30813953924094	0.000516455186127379	0.00354881348155193		1.24788794855742	1.2181766531744	0.000648870487486232	0.00410816902808563
Ma05_t24410	-4.99254618951566	0.708390709732993	2.08570802964474e-10	6.85631453152476e-09		-5.5565053194199	0.717622581070247	7.62804657945913e-12	3.18215675417122e-10
Ma05_t24460	-2.7516510067522	1.45432937898799	1.21362456688227e-11	4.91112178455534e-10		-2.3722630425531	1.53119557226619	5.92981789161933e-06	7.08209539896285e-05
Ma05_t24520	-1.33137789629054	4.22079172025803	7.68104505481472e-07	1.20025344292577e-05		-1.18808792308349	4.29401973115681	0.000862258568523299	0.00522563017162713
Ma05_t24580	-0.638146596093747	4.79017769533822	0.000133646450474316	0.00112685371652299		-0.772284190853792	4.77200157245913	1.05721503271738e-05	0.000117325623027581
Ma05_t24710	1.53013341655872	0.674443621134616	0.000129200713840367	0.00109491642502465		1.72422106261402	0.847394762925907	8.95252974276694e-05	0.000760835780833803
Ma05_t24830	-0.522132064822829	6.01495784270568	0.00152774131466745	0.00878030822051592		-0.400586234768178	6.09852500141219	0.0117769874479249	0.0439335864660653
Ma05_t24860	0.795849517568479	4.89855253902602	0.000443857296336958	0.00313075184889117		1.00734730940907	5.06792368608551	1.11698183015161e-06	1.59853315400951e-05
Ma05_t24960	2.38597231345671	0.279202514918803	2.06109414314134e-06	2.90836002911629e-05		2.32575503697908	0.281907814091694	1.39778862975072e-05	0.000150012279896415
Ma05_t24990	-1.66630879607451	0.428129033227168	0.0049999953396228	0.0232173094052582		-3.28215145385637	0.230749501149814	2.86256987568085e-11	1.07103779670601e-09
Ma05_t25270	-0.994515830809091	3.06743835672182	2.01803274688681e-05	0.000219233610572644		-1.02904350311461	3.08717610464686	7.94448556558201e-06	9.13408952396994e-05
Ma05_t25430	-1.14279375228861	2.05127914221138	3.01293301378124e-05	0.000312282473172258		-0.690229790023687	2.23240973798867	0.00776753524041191	0.0316385324228227
Ma05_t25540	-0.694027684652945	6.37596148887908	6.18153273845832e-05	0.00058491710101965		-0.411210175934398	6.52297543433309	0.0100959664562149	0.0388950191136029
Ma05_t26440	-0.76776563742572	3.0100473285885	0.00571710323919315	0.0259157827630228		-1.40097366016321	2.84376101910508	2.51331965799656e-06	3.33404165136721e-05
Ma05_t26500	2.02347531795482	2.53841907128549	4.26596291138301e-05	0.00042336859650166		2.66861612817359	3.10620644098509	8.40346020633984e-07	1.23602254783977e-05
Ma05_t26530	1.29102713148942	0.983455332854853	0.0023683844829651	0.0126404036135321		1.54425914228	1.19051942269844	5.51602829492471e-05	0.000496836414595565
Ma05_t26600	-0.596007736431117	4.14256346725669	0.00404518931792109	0.0195981178981595		-0.632752649766773	4.160340415665	0.000671919182531734	0.00422782402500371
Ma05_t26700	-0.958319360607412	3.60185013067722	7.19555030009083e-06	8.85378548246389e-05		-2.2692578405035	3.31266215115436	1.4999276741268e-20	1.94770020037348e-18
Ma05_t26800	-0.964841719066998	3.48571831682023	1.84691690839435e-05	0.000202628168602457		-0.947500431271361	3.52402775659438	3.34102535016835e-05	0.000320898337657576
Ma05_t26930	-0.607487887419708	4.4047441914475	0.0039312976206664	0.0191684053736466		-0.714464116370752	4.39629105402855	0.00251767521861633	0.0127438368736258
Ma05_t26960	2.11432045383995	1.69024936822903	9.89809611354916e-11	3.45421500937711e-09		1.43439893794497	1.22933434090359	3.54824616495478e-05	0.000338104463703785
Ma05_t27030	-3.04933243440265	1.5265050902509	1.44082040117935e-17	1.385008116325e-15		-3.84350036931087	1.48842268596994	6.800753888101e-23	1.19305940725692e-20
Ma05_t27060	3.11721278199072	2.29794132315889	7.32993142778383e-19	8.04337742387788e-17		3.20438727239899	2.40904642299736	2.98013733812544e-23	5.48221097825992e-21
Ma05_t27090	-4.4415157180133	1.03287744084755	2.57587346502555e-15	1.82414315833073e-13		-6.70173212608978	1.00923608584374	2.49489642960224e-20	3.13221831375182e-18
Ma05_t27430	-1.2311196095905	2.68981727470324	2.28501607291182e-05	0.000244055848268845		1.34368547328215	4.00851593319863	4.39067745430647e-07	6.88219205707565e-06
Ma05_t27480	1.7607241477301	1.10974282216973	0.00147972809898361	0.00855421625958239		1.3070345415613	0.825390463548369	0.00388898435818059	0.0181234495550059
Ma05_t27610	-3.99920905940156	2.64395728191627	9.94415094004528e-33	3.95198368776994e-30		-4.26796124866247	2.65869361610845	6.17760664037179e-34	3.03045925747127e-31
Ma05_t27620	-4.59166838101206	2.08113378633746	8.40517973483582e-33	3.39098061817384e-30		-2.37452077273323	2.29477621404091	9.74880586096194e-18	9.28941968549934e-16
Ma05_t27860	-0.735018075785889	2.95278278188269	0.00878947826632853	0.0364714723075471		-1.11800842383005	2.85616168068733	1.50038378054186e-05	0.000159235442093565
Ma05_t27870	-1.22242489690782	4.84758233278204	2.17004528675139e-12	9.77695361257685e-11		-1.49784636810721	4.80347383522566	2.75556917146833e-09	7.17043490689549e-08
Ma05_t27950	-0.816668843116143	4.67204809568862	0.000798505427966447	0.00511469906915145		-2.27140239250897	4.33170941035075	3.86197716867543e-16	3.03903753234718e-14
Ma05_t28220	1.41552312155073	2.83671887409902	7.0081045129762e-07	1.10417040749714e-05		-0.915167612674675	1.65464627812722	0.0104495290642316	0.0398785288552802
Ma05_t28430	-1.74780783213704	2.90586189945986	1.10938567519496e-06	1.66514162195131e-05		-3.05452361733835	2.72942363949745	5.02861924024023e-22	8.07321961660386e-20
Ma05_t28530	-0.587156650918626	3.65611396162744	0.00525396657950777	0.0242120747858348		-1.13373735222714	3.49697814890372	7.09775194738122e-08	1.32501373563163e-06
Ma05_t28550	-1.36223368580917	1.84274393589574	5.41130518601983e-05	0.000520544881460079		-2.00528181123161	1.72579785519719	7.28598557846809e-07	1.08774376293855e-05
Ma05_t28680	1.49182957840713	1.08275011156556	0.00711987724955762	0.0308613009155088		1.43020938081967	1.07094157945902	0.00591081541329987	0.0252788989826144
Ma05_t28740	-1.06074573754516	4.06522211140248	0.00336730128421717	0.0168821561466486		-1.04507732260116	4.10225788149522	0.00264281732108081	0.0132190768193789
Ma05_t28930	-1.18044074033775	3.83434371254792	1.27315600262044e-05	0.000145557427573098		-0.725543155526717	4.01841249582783	0.012517077294741	0.0460204548976667
Ma05_t29080	2.46092068072991	4.39359227209097	2.36842836656067e-11	9.13973074150882e-10		1.86261208107927	3.93965331820163	5.54906584094804e-10	1.62604816511851e-08
Ma05_t29100	3.27608586640999	2.94683070067741	1.70815436197002e-14	1.09072005266608e-12		2.23093981596814	2.09102999321129	1.05212821688131e-10	3.54591303628319e-09
Ma05_t29440	1.37587861455947	1.36947659144439	0.00795014639656404	0.0336849837500768		1.2025482330126	1.29679291249915	0.00497783027013578	0.0220579999758944
Ma05_t29450	-0.636282927663531	6.27082379894655	0.00122692937232034	0.00731350982690255		-1.06148096388634	6.15132780360846	7.40373627532031e-07	1.10306509523754e-05
Ma05_t29480	-0.775502620605517	3.06256610918213	0.000578360146402267	0.00391160671024972		-0.588898653567278	3.16378779993595	0.00698330122472225	0.0290222230064155
Ma05_t29630	0.584993443593904	4.47882586821775	0.00606577550357519	0.0271918447955488		0.653376477199735	4.55308533272417	0.00401349020486002	0.0185934514737219
Ma05_t29690	-1.00428953109103	5.15387407931678	0.000163696370347259	0.00134073923507735		-1.71297430910416	4.98746173018873	2.28305571539184e-10	7.1278968759076e-09
Ma05_t29700	-3.44290731255325	2.23541984708247	6.75937397542108e-16	5.20178759663402e-14		-4.7330112373212	2.19126186440526	4.28687262554365e-21	5.97680293950796e-19
Ma05_t29730	1.08543155584261	2.32823555960263	2.36588048746602e-05	0.000251463935476484		0.773059909280769	2.16454864587678	0.00307929006968285	0.0149655495760025
Ma05_t29950	-1.95536177106898	4.11646914174343	4.2938866402e-12	1.8411162571434e-10		-2.42967966486318	4.06462129596474	1.1187982676768e-21	1.73315591290985e-19
Ma05_t30140	0.469029898592348	3.82936530760673	0.013049159425835	0.0496783539742331		0.964099716171143	4.16678552403548	2.52582916033293e-07	4.15069568593172e-06
Ma05_t30220	0.962532338289769	3.16990299935652	0.00112893731029572	0.00685421906285902		-0.638660455912266	2.37987870590996	0.00823881507563277	0.0330575903292202
Ma05_t30290	-3.79096346013951	2.76583241727467	3.02586469041811e-28	8.05696991117631e-26		-3.70786182443169	2.80140127057794	2.19730902339109e-13	1.16181069919421e-11
Ma05_t30660	1.17682952611277	0.772099471361154	0.0041575080289379	0.0200039693325858		1.51193867795373	1.02886018041083	0.00014985937970846	0.00118819963139093
Ma05_t30730	0.661470881825491	3.65311690295817	0.0052673924558099	0.0242571530475355		1.1766506244882	4.01934266016485	8.86523647269366e-06	0.000100401929953679
Ma05_t30770	2.19512782782986	1.2364269340395	2.70826545231651e-05	0.000283909386609574		1.43948060753283	0.717084856399372	0.00233550692628222	0.0119875176278272
Ma05_t30820	-1.37819260943938	4.49141030727413	4.93218492177494e-05	0.000481235939582635		-2.93029638149421	4.23444104750427	4.93776247198598e-10	1.45983624869318e-08
Ma05_t30850	-0.885319432829656	1.48584797649342	0.0116798626831282	0.0455010539376231		-0.927314539188772	1.50161446320803	0.0123418412226005	0.0455659057821168
Ma05_t30990	0.530498456100012	4.31957248900554	0.0112842912632895	0.0442839828249979		0.613070580601326	4.4018737007092	0.00326672994981632	0.0157280400528234
Ma05_t31120	-0.490322633574949	5.19234848123556	0.0042112468554524	0.0202077617625033		-0.583854872026237	5.18710251127357	0.000430368371498041	0.00292438076875508
Ma05_t31130	3.06575281380115	4.75447248990401	4.29774003003839e-22	6.57677722872599e-20		1.54581954854293	3.53756533606262	0.000332592400953352	0.00234193851707982
Ma05_t31140	-0.583479912514278	4.73899465970329	0.000660426494516815	0.0043675015335085		-0.777223361547714	4.69715141168923	8.46269393940779e-06	9.6503126325834e-05
Ma05_t31630	0.610573379277748	4.58713228648786	0.000934554029738405	0.00584826560513385		0.777464889306835	4.72240484893378	1.5136654077024e-05	0.00016032467008871
Ma05_t31860	1.06936415893796	2.56470858621061	0.00868678646951076	0.0361603400676107		1.21938351256874	2.69902955069385	0.000176265525924982	0.00136448678601776
Ma05_t31900	1.27979391050213	6.38260883461091	6.05043827293475e-16	4.69693935549369e-14		0.570561923080162	5.95244104489373	0.0124587047221218	0.0458775570665846
Ma05_t31950	0.700289692068317	6.96536115552313	2.45741229547563e-05	0.000260587483837633		-1.66871378362753	6.0028020252245	6.76073473931235e-11	2.35028691921764e-09
Ma05_t32000	-1.49602525309302	5.0284948388395	2.54388343860345e-12	1.13081776827536e-10		0.82550120630229	6.09026719237428	8.44625275623073e-05	0.000721048132492916
Ma05_t32050	-4.67624530338633	2.66329930317414	7.12655941660326e-16	5.46855612639467e-14		-3.20828581897523	2.78111318899447	2.25927012344695e-10	7.06588731642381e-09
Ma05_t32150	1.36764245858236	0.548000232981972	0.000514861587288655	0.00354002075389467		1.79635831456647	0.876103800812359	2.1015012181579e-06	2.83445861858467e-05
Ma06_t00050	1.303757139536	0.762351416781296	0.000697502325136766	0.00455317342765792		1.21953585615231	0.742504642957528	0.00124328895544981	0.0070888343585591
Ma06_t00060	-3.87869258983772	1.91151999360767	2.06488176152447e-26	4.95329789766776e-24		-2.99024141307945	2.00891683884131	2.86352849037363e-22	4.71148259068307e-20
Ma06_t00100	1.995555765635	2.09022071977346	0.000108418618188556	0.000946202080139848		1.70110250204091	1.89236086977792	0.000940096170366071	0.00561894123488205
Ma06_t00140	-1.04029098690216	3.07895067216968	0.00624440671913188	0.0278322426699572		-1.35841660897581	3.01711728472937	0.000198651780685358	0.00151607193038177
Ma06_t00260	-1.27422017375359	2.69924885338155	1.3057348978607e-05	0.000148771087399815		-0.644673273080924	2.93738562387183	0.01135371184134	0.0426912458022848
Ma06_t00280	-1.83959264614641	2.9133527505986	2.2298662978851e-13	1.17806845067037e-11		-1.21591880287856	3.1012823963324	9.1454364754291e-08	1.66274956921151e-06
Ma06_t00300	-1.70982881539583	3.31604825171481	1.38765765228244e-12	6.41478477557718e-11		-0.967532202410409	3.5529010595089	4.62042494227505e-06	5.67168937538767e-05
Ma06_t00410	1.28580627129574	2.72268046035428	1.74390103668232e-06	2.51134953508599e-05		1.69282718776971	3.05020196538344	3.22287681448329e-11	1.19571438117174e-09
Ma06_t00420	1.22248965857719	1.48133664935896	0.000127877960101641	0.00108508809548324		-1.32735157329731	0.370843011090422	0.00285470446506732	0.0140638127728535
Ma06_t00430	-0.822827508605102	7.02610556382478	2.94261126181999e-05	0.000305707803622633		-0.711744370280836	7.09947084566012	0.000332701523053957	0.00234208433316485
Ma06_t00630	-1.02026681219037	4.59834607096633	2.56555907335808e-05	0.000270868919295423		-0.862805151480334	4.68312867390578	4.14845755678024e-06	5.16412785146187e-05
Ma06_t00760	0.810617589112482	4.39332031188239	0.00179984735425883	0.0100808867273559		1.11370925374929	4.62410341038163	0.000625527264590869	0.00398609988910564
Ma06_t00830	-0.45631630519551	4.98977174715945	0.0110452960170355	0.0436217447501744		-0.53899080890128	4.98751021936535	0.00181666802081265	0.00976007423508677
Ma06_t00880	0.581339153380868	3.84236447877433	0.00600530064135882	0.0269787650037896		0.825199264099211	4.02455793448546	3.21538826150477e-05	0.000309842251899823
Ma06_t00940	-1.55745979129747	2.81712593199627	0.00962110578922595	0.0390282120429189		-1.85785012549514	2.78106714310295	0.00762326014073152	0.0311491841937341
Ma06_t00950	1.36923076074482	2.43477305040816	1.74190916255865e-05	0.000192296083214963		0.874069377100217	2.14010552840927	0.00267833373353248	0.0133765197212058
Ma06_t01050	-2.23481379110953	1.92845967486409	4.22600106740669e-11	1.55852812218612e-09		-3.10787580324789	1.8432865730944	7.46171797814756e-19	8.20169747888501e-17
Ma06_t01070	1.1355576959049	4.11732773025639	7.47328613716512e-08	1.44196514474127e-06		0.625043282169239	3.82284032853519	0.0112024044324292	0.0422542636216787
Ma06_t01090	1.85164053541972	5.06138057585949	2.36464462536753e-21	3.45952705712424e-19		1.6330369671015	4.92717799033996	6.66790607456151e-15	4.2768240173156e-13
Ma06_t01180	1.59278426780308	4.52559021518277	1.59354600612844e-05	0.000177611341587199		1.50578803673807	4.49247145494347	6.78380547996786e-05	0.000595832251871182
Ma06_t01230	0.85070080860837	1.67069183112275	0.00693296026334127	0.0301837692825357		1.50633140409079	2.14152040715637	8.17663542893987e-08	1.50207401187668e-06
Ma06_t01270	5.57556407727355	-0.0923659451421448	3.2542964509838e-12	1.4205270754155e-10		5.7350800616578	0.0712423359486595	3.60498534575983e-13	1.85429246231413e-11
Ma06_t01280	4.27728925627611	0.258850552709106	7.88945992830295e-14	4.49834367261076e-12		4.40945467706022	0.405292705504989	1.08012121472823e-10	3.62641457264268e-09
Ma06_t01300	-0.546814996739857	5.34860549545975	0.000949356680087404	0.00592696842220101		-0.73097825157195	5.30956916274969	0.000564034418282624	0.00365539490175171
Ma06_t01530	-3.0347801421664	0.0609716169203401	1.5384102723585e-08	3.44808504394695e-07		-3.08040523210964	0.0773474976406639	1.02622241228794e-08	2.30769369282746e-07
Ma06_t01540	-1.67962143590197	1.9311364081726	1.59595515176485e-07	2.87520282990817e-06		-3.18817480448692	1.72967354776779	3.25213382499292e-16	2.5870578085304e-14
Ma06_t01680	1.52192505907428	1.33850789224784	0.000357343288585798	0.00260399007804435		2.8471064361236	2.42274544245393	4.3577046681111e-23	7.85276167743287e-21
Ma06_t01690	8.95188236774412	1.28416032586874	6.60172647635273e-30	2.11788157693788e-27		8.80386392314019	1.16156300346795	3.61211547797886e-33	1.54330546793e-30
Ma06_t01700	1.40273549871234	3.00154134859944	8.28716759932535e-05	0.00075311403299398		1.61853928469561	3.19219863996371	7.28533045724901e-06	8.48300676099016e-05
Ma06_t01710	1.99211128915788	2.36699735049152	2.99251381336377e-14	1.83598307162298e-12		1.94512994443047	2.36575923100312	1.69949067359002e-13	9.24425214443526e-12
Ma06_t01730	6.4845111153347	0.702156893044471	1.28773422151479e-19	1.54452698721956e-17		6.75772131862201	0.986328430588592	2.17930967849529e-20	2.76219681260001e-18
Ma06_t01780	0.945923181185849	3.92886349000731	0.000108909940087003	0.000949245490899059		0.944106789640204	3.9597735745027	9.8545558244941e-07	1.42961217848219e-05
Ma06_t01800	-2.05989578998721	0.852581222738167	3.38187644689394e-06	4.50922504513995e-05		-1.29336789374885	1.04416399183956	0.00223082097508095	0.011564471160449
Ma06_t01900	-0.972231693384368	4.9633810010943	7.52689837234578e-07	1.17754831351616e-05		-1.19189216233336	4.92491358061486	6.55067955900018e-10	1.90062980852042e-08
Ma06_t01940	-1.89293905285322	1.80261837816039	5.99294128529653e-09	1.46398208810634e-07		-1.87893487862076	1.83341036809269	1.64523135044164e-06	2.27108798713909e-05
Ma06_t02030	0.608517159818692	3.23500762182811	0.00568071726512631	0.0257815678572556		0.666661856966535	3.30327697133174	0.00210537627891291	0.011015488372191
Ma06_t02160	-0.660125908045331	3.37048833419913	0.00117915420909468	0.00708423716732039		0.708741344784108	4.08340967051455	0.000314305254845774	0.00223036330052626
Ma06_t02200	-1.50734301783443	2.58959789686316	2.8691423230484e-06	3.88391726669089e-05		-1.01464548498485	2.76120814042949	0.00050995053949193	0.00336453045856569
Ma06_t02300	-0.929040439803528	5.34226066212014	4.4490562979368e-06	5.76472126740453e-05		-1.17770749763317	5.29449627729831	1.28404674191906e-08	2.82981682141731e-07
Ma06_t02430	-0.731105437775236	3.79626228817983	0.00505377911759254	0.0234192440940022		-1.11367110624268	3.69877418571972	1.03336784474032e-05	0.000114968140307312
Ma06_t02640	1.74559813780443	1.92244972842035	0.000166682020454722	0.00136184171790361		1.76834112882366	1.97806949773713	0.000146467967014156	0.00116514607994144
Ma06_t02650	1.58571122925684	1.86105826448996	4.81310103968755e-09	1.20449662954662e-07		1.50481593494273	1.83859560140288	5.17086119615473e-08	9.93300312444807e-07
Ma06_t02700	-2.04193808920558	0.827322674996694	9.38477611825854e-05	0.000834352032390217		-1.59755566588947	0.941329121464742	0.000961925463354871	0.0057235861465118
Ma06_t02720	2.19930144037094	2.77253828577487	1.56144870752582e-10	5.26954305897212e-09		1.70614991798694	2.41458633718137	0.00160624253684598	0.00882217806366367
Ma06_t02740	0.71119274126207	5.10313267665488	0.00317455988979577	0.0160946317946672		1.40444545357786	5.6013234790901	4.68268377889899e-08	9.08084138382387e-07
Ma06_t02800	0.994040092502622	3.73720585814916	1.12507211834064e-06	1.68488724944073e-05		0.500210244428486	3.46507410049925	0.011932365476158	0.0443383870758065
Ma06_t02840	0.831875241172726	2.5688541763327	0.0046782103299073	0.0220433032126069		0.869724792194275	2.62487898837735	0.00116620197956372	0.00671726254373626
Ma06_t02970	-1.69625939734729	2.15628121027469	4.55713030594819e-05	0.000449345001169443		-2.02364908789949	2.11946114767439	5.4176797123821e-09	1.3052272613515e-07
Ma06_t03010	-3.1468971256191	2.74080283934599	1.19360695847534e-20	1.6133082478844e-18		-2.52574282695176	2.84310424683287	5.79514868861074e-16	4.39866729975067e-14
Ma06_t03020	-0.892782536632119	4.85757710210894	5.5074106075114e-05	0.000528263048437342		-0.593089903547738	5.00170800872697	0.00282789807118302	0.0139629114455989
Ma06_t03080	-0.904108194909482	5.46061978101448	6.05719333570918e-07	9.66935773081106e-06		-0.788196095857636	5.53405513878456	1.05219092378846e-05	0.000116865985623296
Ma06_t03100	-1.80638649920751	2.37712511030044	2.50651481730958e-08	5.41728652926154e-07		-1.17760072619135	2.56694132785666	1.4302445367668e-05	0.000152955905445912
Ma06_t03110	-7.8677056712632	0.337859372609176	2.56330881786138e-18	2.66614155832793e-16		-7.89077416054986	0.356196187287415	9.40835350870937e-19	1.01311904246224e-16
Ma06_t03220	-1.35896615227447	5.35541376908126	8.05272462542613e-07	1.24807857160199e-05		-1.20503943011515	5.43163212165489	1.27135355106175e-07	2.22298056551984e-06
Ma06_t03440	1.39252356245348	4.2315977997233	5.36988960416916e-09	1.32884805288301e-07		1.16001673016521	4.10353558999804	0.000276626183464468	0.00199995294759109
Ma06_t03540	-0.491036028120447	5.70249147290986	0.00364695644419533	0.0180463685633877		-0.464914345495179	5.74614745176089	0.00844053665866491	0.0337188683589253
Ma06_t03590	-0.931114642610639	2.52862438539971	0.000184608300835807	0.00148282510598945		-0.952712294751931	2.55273524469768	5.04424471834602e-05	0.00045997260787947
Ma06_t03680	0.767862027462855	6.14755329727256	4.70439119953127e-05	0.000462057633603538		0.988935037759899	6.32367061089762	1.13531033751399e-07	2.01301009643546e-06
Ma06_t03780	1.14730900293061	0.566970103727515	0.00873293519381144	0.0362994255857946		1.41439174791895	0.768625375901556	0.00163758401847523	0.00896828626202376
Ma06_t03810	0.821182229929525	2.06094873449817	0.00914565229863776	0.0376152739814377		0.859281453330166	2.11723924510387	0.00260381595632885	0.0130716247785054
Ma06_t03820	3.25035610941472	5.51383386266959	9.49269500599057e-14	5.33253143300656e-12		1.80876670445387	4.32661149616254	3.32892318116607e-08	6.69576120494224e-07
Ma06_t03900	-1.15320744879759	2.62088393135356	3.62011893538163e-05	0.000366474461090733		-1.33113729983263	2.59883543919253	5.80915392153495e-07	8.87405028288876e-06
Ma06_t03920	1.00451718091801	9.36039208673547	0.00336648407991778	0.0168815999561349		1.35566195968467	9.63516253855807	0.0023168414094463	0.0119171124148024
Ma06_t04090	-1.24020597876851	6.02657041348734	2.53753234514257e-09	6.74993743797315e-08		-0.92649466264249	6.15873102592089	2.55922521516556e-05	0.0002535298277851
Ma06_t04160	-2.32977583413678	-0.0403694771694594	9.81830627468044e-06	0.000116198562496951		-2.01738260855426	0.0263437762346535	2.92099814348818e-05	0.000284579774994491
Ma06_t04210	1.04964508625942	2.85115218878634	0.000124678973035822	0.00106507122714945		0.789484792762248	2.71915580339222	0.000496892011297772	0.00328737996485464
Ma06_t04250	0.681014682251084	2.83225300793027	0.00914286851261458	0.0376096338460356		1.20081392939984	3.20011542033942	3.81588279207439e-07	6.0710351448679e-06
Ma06_t04320	-0.74594472377039	1.90125132514078	0.00665959654896684	0.0292470851574039		-1.65268017989427	1.66995090015653	8.2497027260362e-05	0.000706089257553146
Ma06_t04510	-1.19212211567123	4.16305366979923	3.56486671736503e-08	7.46239827698731e-07		-1.25176772819484	4.17720576867949	2.41832254873875e-05	0.00024146763782921
Ma06_t04580	-0.73983206041005	4.08035329079765	0.000706495429370412	0.00460624101946387		-0.8126215062462	4.08647093790944	0.00014608874576436	0.00116282778704865
Ma06_t04590	-0.898556686365362	7.22821174168987	5.67078015806988e-08	1.12767635002933e-06		-1.01921950648755	7.22017229700501	1.32078508213536e-07	2.29577406993212e-06
Ma06_t04630	-1.36626686542516	1.12546109603713	1.70706170980891e-05	0.000188919086230598		-2.07168024163189	1.0032929493004	2.26600612554817e-08	4.7564581827077e-07
Ma06_t04640	1.97011214780143	6.42290150074879	3.16236242411586e-05	0.000325489850278056		2.44368274123392	6.84369653234216	4.84869818313411e-07	7.51562404161631e-06
Ma06_t04720	-1.66849676905832	1.09230199096549	1.72838436027676e-05	0.000191119976582597		-1.03309792577639	1.28588164786941	0.00512433645858818	0.0225861329299242
Ma06_t05040	1.1494455553468	2.89578948316925	0.00255578843013464	0.0134465478224057		1.38306460494709	3.09004641765864	0.000166509918723542	0.00130151895750564
Ma06_t05090	-0.679307223707332	5.01194801794709	5.35877921305128e-05	0.000516611926523955		-0.842989453741676	4.98340921072838	3.10146536669744e-07	5.00657023545492e-06
Ma06_t05160	3.45311881766408	1.84506495038126	2.97319420742261e-12	1.31071592981857e-10		2.90158515092099	1.39941763201422	2.12298448628341e-11	8.12685824301267e-10
Ma06_t05300	-3.2588093362487	3.9218720670182	7.73710991650492e-34	3.55200044390994e-31		-2.65698717138899	4.02018067022593	2.51920116850466e-32	1.01111574172255e-29
Ma06_t05420	0.75462972882977	4.97185603295212	0.00601851437006683	0.0270198924518242		0.926514487168304	5.11364613390462	0.00230070336105129	0.0118571268549122
Ma06_t05480	0.824215672491061	3.84126805255616	0.00586425149371876	0.0264624974044324		0.534964209125377	3.69653340441405	0.0127512371187707	0.0466998854246144
Ma06_t05490	-1.19796366678772	3.39811675055715	7.68863587418879e-08	1.47709457014448e-06		-1.73948710232359	3.28855274978796	3.49202886673571e-13	1.80319385340797e-11
Ma06_t05550	-1.22889380996926	1.66102985271194	0.000827476675190601	0.00527489141256886		-1.68072107487003	1.57466086450626	1.3386863675166e-05	0.000144742048471489
Ma06_t05640	1.33497022987586	1.46434847531088	0.000139439067682168	0.00116829580087259		2.17523983280797	2.11803327389345	8.31547041216737e-12	3.44182517528615e-10
Ma06_t05760	-0.723610952780677	1.55897611666957	0.0130935997640179	0.0497777385660344		-1.60030812249816	1.33337120137514	1.52355883097395e-07	2.6173199372568e-06
Ma06_t05900	1.19562553877096	0.832198772875565	0.00287639292497337	0.0148403334199004		1.12284214932595	0.819790540952525	0.00229346327655983	0.0118359326312234
Ma06_t06260	-2.09156794331775	2.24332568083607	5.5517324320283e-15	3.80994792442313e-13		-2.25891603228396	2.24185696190817	8.91171934692634e-16	6.50334560606277e-14
Ma06_t06270	-2.0253154020826	3.49239688238286	8.56198595662694e-16	6.5323782254185e-14		-2.06486778586907	3.51524015409388	3.88775081806474e-18	3.90100451403541e-16
Ma06_t06360	-1.18999806087295	0.0968637248642862	0.00586454340269485	0.0264624974044324		-1.46154911679839	0.0550204743802195	0.000855536555877559	0.00519082990499233
Ma06_t06370	-1.78404634844712	1.4948314629758	1.76811944260412e-05	0.000194947065831138		-2.28577763139069	1.4264655066395	0.00691818613470951	0.0288148979101344
Ma06_t06440	0.482231875301839	6.53492855073724	0.00210752583777075	0.0114584619484823		0.40864902628365	6.52542862258951	0.0129610472279911	0.04727878808958
Ma06_t06450	-0.646203074180229	5.64678129695935	0.000131404632283861	0.00111076544248329		-1.03334354756456	5.54082048588913	1.24949138580134e-10	4.13722560794903e-09
Ma06_t06560	0.893074372295291	1.77388929897988	0.00210411641287917	0.0114514142025144		1.57797437106031	2.27074979686396	1.67890129998038e-08	3.61578011678701e-07
Ma06_t06580	-4.36039146047565	0.480023411803342	4.17300703228799e-14	2.49695861233107e-12		-5.29157208234297	0.472222237985004	1.98218529591648e-17	1.82955012156194e-15
Ma06_t06630	-0.974129869418373	4.02427866408865	0.000174658615641699	0.00141614950021057		-2.37007140929364	3.72366862415485	8.02409098971319e-08	1.47712418566715e-06
Ma06_t06800	-0.977034518803083	5.08416283440258	2.47815613109281e-08	5.36034632840035e-07		-1.52533649817819	4.95501017474217	2.51705639494163e-14	1.51883425744884e-12
Ma06_t07050	-0.774872210412818	2.39966834636095	0.00473453894163757	0.0222535866547191		-0.747068195891563	2.44078738489692	0.00964465111682991	0.0374998984419234
Ma06_t07180	-0.73360201739558	2.84342620776886	0.00178238940086255	0.0100009582166424		-0.662286966967512	2.90157524391896	0.00993548611460114	0.0383940229286337
Ma06_t07270	0.795945458066359	3.59459232248799	0.00268397011760323	0.013977326876867		1.24336621971886	3.92442967873731	3.36528785442372e-07	5.40937349900996e-06
Ma06_t07300	0.673537035148167	3.3861075781909	0.00104070042434045	0.00640266409401877		1.3785360058297	3.88587643661116	2.30984101621175e-12	1.04415850715784e-10
Ma06_t07310	-1.93318988509387	3.03681592837123	1.23833521963506e-07	2.28030096080378e-06		-1.05936730176115	3.29251306693543	0.00566212771413409	0.0244283001868749
Ma06_t07330	-1.86092902105269	3.76231144568249	2.68304494322581e-06	3.65990971840541e-05		-3.66332944509062	3.55832602127703	2.67186442423283e-09	6.97317129043623e-08
Ma06_t07350	-1.04420606543043	7.11309279371925	3.34141478330801e-08	7.03334793953695e-07		-1.82997227437389	6.93365881874686	5.64316515022578e-18	5.57788973244332e-16
Ma06_t07400	0.856539661193547	4.98216743162681	3.52840713627248e-06	4.68583026521333e-05		0.561996031143176	4.8329036261525	0.00176927844963699	0.00954739990443753
Ma06_t07420	1.6783225499538	5.85093045479946	4.16529245036717e-22	6.41093884831945e-20		1.82905064451808	5.99971563245357	2.28791701438413e-27	6.1843797664322e-25
Ma06_t07460	0.798203933584828	9.69142279424075	0.000712610380150867	0.00464041980735562		0.798989572178013	9.72435894388653	0.000484923336766926	0.0032283536544247
Ma06_t07580	1.70746386986533	1.00085987104426	4.53965569611458e-06	5.87068539195934e-05		2.38271950963516	1.54770114693794	7.80778486403305e-10	2.23115664561203e-08
Ma06_t07910	-0.936044190555103	3.64142354138178	1.5345923030818e-05	0.000172048796859617		-2.15350755317103	3.36527880906417	1.09585264044252e-21	1.70759626148955e-19
Ma06_t08020	-1.60561284174912	1.45758096546628	3.94927873842103e-05	0.000395477416201342		-2.24613719841403	1.36119204689559	1.76575714214799e-09	4.75401543435115e-08
Ma06_t08240	0.744614512732857	3.16479908028897	0.00361559098236022	0.0179211357199005		0.932103840346017	3.31553420664176	2.85186004957776e-05	0.000278663860986038
Ma06_t08500	1.01702113671452	5.04629445497482	1.23526004613608e-06	1.83442661731542e-05		0.681473834016255	4.86493382323922	0.00176337853121264	0.00951750148570148
Ma06_t08810	-1.40824964450237	4.14582972097294	0.00851157664583279	0.0355385934991143		-2.63497337006701	3.93791630512424	1.70820788294346e-07	2.89881017419425e-06
Ma06_t08930	1.5678368323856	4.50433359940999	4.7827734469874e-09	1.19803300633051e-07		1.038117076831	4.16366861738592	1.23185328987792e-06	1.74688402831188e-05
Ma06_t09010	-2.21599965433575	2.9525101897821	0.000660529863500909	0.0043675015335085		-2.64074758939537	2.92014309855489	1.74823532520208e-05	0.000182107426601904
Ma06_t09360	-0.773482449225476	1.98194666335748	0.0112268722740584	0.0441562670666695		-1.18308131683672	1.88077308736229	8.09670126345007e-06	9.28114941168734e-05
Ma06_t09440	2.25056148110932	1.0240880520396	2.78875600986751e-07	4.76918473183957e-06		2.08395512827861	0.93179763872281	4.10148077483785e-08	8.04205963918983e-07
Ma06_t09540	-2.62804104241847	2.375415144569	0.000619610466003467	0.00414011740985553		-3.5655248261588	2.31391003145699	3.82838518532327e-05	0.000361032123742305
Ma06_t09600	-2.44328445174577	1.03042035586177	5.67793549062688e-08	1.12825662917106e-06		-1.96586590193915	1.13377254151928	6.31727994878999e-05	0.000559868671272823
Ma06_t09640	-0.639917366845439	4.34680842307338	0.00130896174492819	0.00770759053122576		-0.546065152194464	4.4151430494048	0.00296017211637767	0.0144833503395513
Ma06_t09650	-1.33012966156316	1.95351664988748	0.000308628348882245	0.00229420632207916		-1.88210060432708	1.85365604769952	3.31307385956344e-06	4.24387459090114e-05
Ma06_t09720	3.65358173749329	0.851997173922143	4.28368846290918e-16	3.425278459516e-14		2.44566906853491	-0.0699605543855468	9.24394609088046e-07	1.34471242145757e-05
Ma06_t09910	-3.551399556583	0.632396116289452	8.46503608902706e-13	4.05393014285114e-11		-1.21191031891116	1.01474129040903	0.00127252317187495	0.00722272352143285
Ma06_t09920	0.594594528119928	6.50626367987443	0.000387590342581877	0.00279030355633093		0.395770322968596	6.42253622553962	0.0132838353668384	0.0481577663702682
Ma06_t09930	1.33739026964216	0.535300243484121	0.00124092055863833	0.00737873865896894		1.57369827446316	0.729280676635673	1.36740343844851e-05	0.000147186172631048
Ma06_t09960	-0.853192254469649	3.86723847830123	0.00264286796381774	0.0138037750632748		-0.96884506165299	3.8592607553483	0.00206814816646629	0.0108614680669492
Ma06_t10010	1.23403947491237	0.786675679908493	0.000630903799150614	0.00420397283783368		1.39458862761269	0.932480952891301	0.000814350125466845	0.00497053797779187
Ma06_t10070	0.529207838501684	4.64501685458139	0.00861502783057617	0.0358930286410189		0.687948361046467	4.77313833858173	0.002955716135234	0.014467280196295
Ma06_t10090	-2.6173998067338	0.476438408844857	3.86310443861977e-07	6.39850556122788e-06		-1.90405276892505	0.608850407579354	5.11807209603157e-06	6.20777151208224e-05
Ma06_t10240	-2.37410966465605	3.48119514579051	5.08446368658745e-06	6.50051070842408e-05		-2.62151146620406	3.47738860842849	9.4746788002403e-05	0.000795764874503378
Ma06_t10250	-1.35292423334864	7.52344324220666	1.48689366042099e-11	5.94467229670116e-10		-1.49876894862325	7.51713273988637	6.7564236950661e-12	2.86823178978046e-10
Ma06_t10260	0.780741620266396	2.66312453491882	0.00540077808455628	0.0247558130586125		1.27471326577006	3.02000055714412	2.42489262749659e-06	3.23441116326207e-05
Ma06_t10430	0.564557019132717	3.91994973852441	0.00332474005497186	0.0167065207480158		0.634627371411702	3.99451376987647	0.00109271718302163	0.00636037753861633
Ma06_t10780	-1.19002432282372	2.8605803693007	5.70061817904676e-06	7.20409873058748e-05		-1.42287187168417	2.82663428279098	2.7456161541239e-08	5.63490207378642e-07
Ma06_t10810	-1.07071159657271	2.20315174988098	0.000516311134607722	0.00354873943758384		-1.25000993330731	2.17949895218365	2.23731596602968e-05	0.000225527282370307
Ma06_t10880	-1.57853594223757	3.81580293089215	4.9686854498926e-05	0.000483847873079815		-1.35618908460336	3.90654117307075	0.00108593831157255	0.00632648028888429
Ma06_t10980	0.583228305645689	7.03600071342804	0.000469297643143907	0.00328668814939316		0.47165768657187	7.00287765865655	0.00523150908128078	0.0229441515832993
Ma06_t11000	1.28039849209173	3.58790205592645	1.26345021132781e-05	0.000144634087605442		1.20050473548297	3.56590070772725	1.9283429937976e-05	0.000198145096608605
Ma06_t11020	1.53633174761518	0.231170507282722	0.0016156749418239	0.00922001214658059		2.51647554686265	0.98043709941517	6.15951097659719e-10	1.794999403411e-08
Ma06_t11230	-1.26891647323765	2.0651692093724	0.00538382539738462	0.0247036220672342		-3.19555041461517	1.75889152695275	6.74003641052663e-05	0.000592380771449404
Ma06_t11320	-2.97338002295076	0.178881158047226	1.59499538568431e-08	3.55992809175325e-07		-0.990680537567495	0.558472120810232	0.0076359776275567	0.0311915261918238
Ma06_t11380	-1.07914328113215	2.18322781169099	0.000304508221151248	0.00226674319390391		-2.10423915881984	1.96731838862813	7.3790293619643e-10	2.11548146968003e-08
Ma06_t11390	-1.82192655955341	4.06275285816328	3.62264339277008e-17	3.34930991733642e-15		-1.92797450876955	4.0720372976799	1.25819400791071e-17	1.18189926487782e-15
Ma06_t11440	-2.09173305863298	3.35281467116568	0.000120883776202198	0.00103664164538999		-3.37243215772029	3.21932532186576	9.51617827514455e-06	0.000106589244189674
Ma06_t11500	1.18932715372277	1.14890270908943	0.000522928042382317	0.00358588848429409		1.39276973784788	1.31918952596438	5.77075983854145e-05	0.00051784359120245
Ma06_t11540	0.794737076501865	3.64932434792095	0.000247327305546718	0.00190648420228476		0.93037367933942	3.76894459145598	9.06811213801114e-07	1.3234947136965e-05
Ma06_t11560	-1.46300341124308	1.83858831035685	7.80949920438756e-06	9.50109135767598e-05		-0.968892812849728	2.00877495353653	0.00389793499404822	0.0181459343284665
Ma06_t11660	1.35464711815977	1.5438540045718	1.34038852445337e-05	0.00015213352617485		1.27781842809431	1.52594160300402	0.000713326763522067	0.00444926441386851
Ma06_t11690	-0.708857880679897	7.28749261424565	4.64541138924915e-05	0.000456938932624814		-0.640422568973403	7.34652492004305	0.000383749549837654	0.0026465193243041
Ma06_t11750	1.1203748114269	4.0309923295202	1.08728869981683e-08	2.50877263518395e-07		1.02820610891104	4.00195407049723	4.48973952486904e-08	8.73276066796158e-07
Ma06_t11810	-0.686212560446266	8.37331762249577	9.78259907550838e-05	0.000866249636127574		-0.95719439699403	8.30821564161449	6.07451839925284e-07	9.2161507672513e-06
Ma06_t11890	-0.823455590456661	2.88955410378544	0.0039340226564469	0.0191713292645486		-1.08714111807523	2.83211006556953	0.000201793595318808	0.0015378343901022
Ma06_t12050	-1.30220969755726	5.10630516334735	2.31942548499565e-05	0.00024733417056059		-1.1701457538456	5.17847295888144	0.000654952781711969	0.0041397516553448
Ma06_t12110	-1.58728325070349	2.80597035280289	2.79608652697822e-09	7.39338589412602e-08		-1.32547945586329	2.90605691151074	7.85499158626084e-07	1.16440250207079e-05
Ma06_t12190	-0.705260951866029	8.72944070045384	0.00529469064340958	0.0243575894544		-1.64428530540285	8.47330128598312	3.31081578571809e-05	0.000318112115210999
Ma06_t12290	1.80147788168897	3.87621573870244	1.12095498941518e-14	7.29771846042983e-13		0.882073475603673	3.26020662955177	0.000683841315610696	0.0042916267354957
Ma06_t12340	0.958417001631928	2.2812383823711	0.0027440139393056	0.014248129937342		1.06301791865763	2.38317539428274	0.000632339602209973	0.00402273680656633
Ma06_t12400	-2.38607873390984	0.486523620955166	4.24752617635616e-06	5.53863268843465e-05		-1.0018601764179	0.80576135167265	0.012008052221875	0.0445361710120337
Ma06_t12440	0.932288919879989	3.09403485537207	0.00021430561916	0.0016848838990583		0.915344277484597	3.11681512591423	0.000493190666072171	0.00326860664104373
Ma06_t12500	0.926407775581031	4.38318079461751	8.53670745570039e-05	0.000771840099908096		0.861656462647102	4.37422497413096	0.0016915642402458	0.00919547234231711
Ma06_t12530	-0.654836966528758	2.66270695826597	0.00673260087731804	0.0294947291148976		-0.904271345171111	2.60464012765908	0.000242970923426875	0.00179784909541283
Ma06_t12590	1.47252223910003	4.40198515096059	7.86546591184655e-15	5.30212052746173e-13		1.40739162159248	4.38828452461229	2.22175702151149e-12	1.00947968708521e-10
Ma06_t12900	-1.15616895920167	5.7426100940349	2.30098409486176e-10	7.49001265206407e-09		-1.52906497003171	5.67001095115316	2.9023534886547e-18	2.95705168901781e-16
Ma06_t13020	1.08937049279098	5.29550348445459	3.73467538746965e-09	9.54349343014918e-08		0.739605316177679	5.10109001212139	4.56511984870714e-05	0.000420479919305467
Ma06_t13050	-0.666755446851689	3.50753432083575	0.00641673358764246	0.0283804782229107		-0.858484389854826	3.46936402694912	0.000126536870668329	0.00102537831263507
Ma06_t13200	-1.7264852560497	1.77878071599363	0.000121245669015495	0.00103907933858467		-2.65310563511651	1.64832191431511	1.73523231515972e-07	2.93902199671233e-06
Ma06_t13360	1.83086897833133	3.57665773267868	2.78967163171404e-12	1.2338967863397e-10		1.15938288759323	3.12195131498204	3.91218719601054e-06	4.90458300152954e-05
Ma06_t13480	-1.80245420037886	0.546935282459301	5.30524158724501e-05	0.000512006769639627		-1.63130980879547	0.607643160845234	0.00141910838735744	0.00793586260947825
Ma06_t13520	2.48709238272536	1.60734648677912	1.40583264215205e-10	4.78684216912822e-09		2.2026214469308	1.42061288600383	4.61079740668089e-10	1.3692827724549e-08
Ma06_t13560	-0.488160453864896	6.19131423358534	0.00704640224243217	0.0305706344468333		-0.516081000395112	6.21195857505823	0.00158766247591549	0.00873643103178258
Ma06_t13580	-1.05238152845272	2.20371187181669	0.000779653336391837	0.00501566305583605		-0.670884247273723	2.36378107122138	0.0113856540792747	0.0427627926499343
Ma06_t13700	-1.27041131486121	2.46184250930163	0.000251937121772705	0.00193938414034166		-1.53301826112227	2.42265937008189	9.21266482020293e-05	0.000777056984886908
Ma06_t13740	-0.954465783800083	2.32887915230123	0.00244922841882795	0.0129808131186568		-0.964907908331131	2.35444453444869	0.000432988918183316	0.00293948653067044
Ma06_t13830	1.04374513559528	4.16770427293698	4.84996826440672e-09	1.21258314531791e-07		1.37825671257901	4.43236497569886	4.61909986213846e-13	2.32182078459294e-11
Ma06_t13900	0.873217367100559	5.45562991077046	0.000578049021787596	0.00391049575791116		1.21144198534807	5.71471893310969	3.91690033998514e-09	9.73346060095744e-08
Ma06_t14010	0.470233590830861	5.1261492847642	0.0114961280376629	0.0449562933263109		0.500597203117882	5.17616233507429	0.00556853563655775	0.0241322478998048
Ma06_t14120	-1.78060102511965	5.70538691392881	9.91389120943061e-16	7.47810711709657e-14		-2.87172343929671	5.55508526027457	6.55729194719364e-30	2.19876789469822e-27
Ma06_t14150	-3.3163018873753	1.23496486455855	3.6714552114634e-12	1.58959086041685e-10		-4.62944806433085	1.18422334141975	9.66549469920676e-16	7.03403721379085e-14
Ma06_t14350	1.73906211834421	2.97430494273348	0.0023882928066678	0.012738996907681		0.981684354906198	2.46795159431875	0.0128446415684807	0.0469381370049737
Ma06_t14360	1.68503410543433	4.38578887352054	2.39834622790058e-14	1.50615011816766e-12		1.15199282581433	4.03525770268333	2.01948794373507e-09	5.38191505327385e-08
Ma06_t14670	0.910864008594174	2.85325253280796	0.000143415709444198	0.00119522068712697		1.24220563282661	3.10666868939629	1.31366254818715e-07	2.28489303358355e-06
Ma06_t14700	-2.27949235637852	5.49269927490942	0.000112456473616558	0.000973781633492061		-1.41319538457953	5.71288345027545	0.0015744836215914	0.00867833356969541
Ma06_t14840	-0.4994234654097	5.2434548631501	0.00573051998655124	0.0259721796905362		-1.06823337117919	5.0684675665652	2.59200845791002e-09	6.78481265316566e-08
Ma06_t15230	-0.704361196452384	2.12500712308663	0.00621635755903771	0.0277257877260464		-1.2595868228975	1.97665578792717	0.00134460072372037	0.00758162477040286
Ma06_t15370	-1.16250273897288	3.89486437822851	1.72568735937678e-07	3.09031107027051e-06		-1.25204908971706	3.89953079726905	6.84200476009092e-10	1.97649624967076e-08
Ma06_t15400	-1.40356372122843	3.43826788530019	0.00187617368552048	0.0104359466731468		-2.88099131189794	3.1973133545116	4.48820942744562e-08	8.73276066796158e-07
Ma06_t15450	-0.859155663868844	1.41374456381497	0.00636739810285116	0.0282292223251112		-0.977410399480528	1.40559154703421	0.00632166023180809	0.0267723068809906
Ma06_t15720	-0.665229320353565	4.83067523605156	0.000566533250944492	0.00384333270647108		-0.706660737484881	4.84642219540225	0.000252606669749202	0.00185699764237067
Ma06_t15780	-0.665249484882308	4.69778412335294	0.00210740545198511	0.0114584619484823		-1.03838980060433	4.59876621128142	4.08577275324086e-06	5.09567421060972e-05
Ma06_t16520	0.870947453611223	4.2143930870014	1.25374103128976e-05	0.000143646137866405		0.955170991394665	4.30151600781362	7.75971672619109e-07	1.15156804524819e-05
Ma06_t16850	-0.798590723554553	4.313062381887	9.18587441721614e-05	0.000819457301893534		-0.802461916402902	4.34394024036197	4.4079610628685e-05	0.000408561541481409
Ma06_t16860	-2.69384986020362	2.57888979085542	2.24400497278791e-20	2.94340494632629e-18		-1.35776111904868	2.86686695531846	1.87781591329715e-07	3.15430206361708e-06
Ma06_t17070	-1.37576638311105	1.06926431118168	0.000179961109637263	0.00144987124548		-0.848517854306778	1.25120379349057	0.0130197205306475	0.0474404947533496
Ma06_t17140	0.729021166675631	6.12654961349361	0.00018446577357819	0.0014821273847515		0.946048039494742	6.29760369924081	9.09203609993635e-07	1.32625570642794e-05
Ma06_t17200	-2.31007572269032	1.54348224465903	6.26535864445394e-09	1.52493331467893e-07		-4.4354462781282	1.38260491814293	5.87561363178905e-17	5.13679884838587e-15
Ma06_t17220	-0.901807670214337	1.20801247643488	0.0077538592585251	0.0330142468990878		-1.03089001868092	1.19527067758357	0.000998701842003715	0.00590790794878928
Ma06_t17320	3.05984721544701	2.00771733055945	3.56165525196303e-13	1.82377296911576e-11		1.66890665971151	0.929922399782977	0.00485299723100149	0.02163148185247
Ma06_t17380	-2.05143637451663	2.34785168989045	0.00132438623350984	0.00778636172216088		-2.12251809668294	2.36426415682777	0.00168848667339459	0.0091881459915519
Ma06_t17540	1.50699376277554	6.33032172400307	1.04269148347013e-20	1.42378185283894e-18		1.09260505887175	6.06910557740309	1.64606190040438e-11	6.46946286969022e-10
Ma06_t17740	-0.923192546258213	6.58923301537484	1.19337290306916e-05	0.000137871641024382		-0.702280206655404	6.70153064163947	0.0118194758261772	0.0440548634635479
Ma06_t18150	0.735812877555735	5.26501758425294	1.1128648969159e-05	0.000130137257840052		0.546082986414025	5.18242247362095	0.0010057536698644	0.00593901353426393
Ma06_t18390	-1.03448775098253	1.81684243973816	0.000318847374058825	0.00235897444541938		-1.47299776687326	1.72409643683601	1.02393348235678e-06	1.47814702711887e-05
Ma06_t18470	2.74120075661252	2.45303400828685	1.3465929268905e-12	6.24664283350406e-11		2.37536038246284	2.17907937299575	1.01420487820664e-06	1.46570033953595e-05
Ma06_t18530	1.43712681911257	9.14071707727073	2.31529659187959e-07	4.03200800209142e-06		1.19953221776392	9.0028696042665	1.40832361153859e-05	0.000150838715927538
Ma06_t18580	0.766169854359214	3.94802662881428	4.31448107914206e-05	0.000427546288404599		0.591708444966958	3.87466846972575	0.00193615624842188	0.0102865581670067
Ma06_t18590	-0.637488742936665	3.51844490092717	0.00249651158164961	0.0131894075167826		-0.692563437664644	3.52906216846501	0.00113911038430039	0.00659131369159398
Ma06_t18610	-3.12856637819017	1.3298154202482	6.73712786599487e-13	3.27951560672478e-11		-3.62846954065535	1.31469274706858	7.44355846789714e-14	4.28651877857816e-12
Ma06_t18630	-3.37300551375362	0.641360072922134	1.76166335827822e-13	9.45721980662786e-12		-8.10487100016216	0.55004789889903	1.27697114684517e-22	2.19655621298238e-20
Ma06_t18640	-2.74309464223473	0.383720041214894	2.94455908786666e-09	7.7475073945282e-08		-7.75217207232037	0.238914585980391	3.05744953240091e-18	3.09129153104199e-16
Ma06_t18660	1.23992434742871	4.23617062256081	7.87347408092487e-11	2.81028142564057e-09		1.343955362911	4.34235817060426	1.54856040032822e-10	5.01483679763992e-09
Ma06_t18760	-1.10217318551819	3.11271150862921	0.000899962885614032	0.00566240825974594		-1.26124770772374	3.09452061424038	8.33023208346363e-06	9.51835170862175e-05
Ma06_t18840	1.2742631746437	5.13688035334955	9.91759082200344e-07	1.50642151065308e-05		1.56938183432494	5.38440923879265	1.40446872600593e-12	6.60823739820551e-11
Ma06_t18850	0.455155769246861	4.47787199940671	0.0103053999028836	0.0412944895732252		0.719824030406859	4.6682234786831	2.37436547895099e-05	0.000238336269562
Ma06_t18920	-0.573857194712364	5.4716793709991	0.0120011573639676	0.0464671829475593		-0.766266226993389	5.43062545918241	0.00272745002353781	0.013583408746666
Ma06_t18940	-4.17711927578126	0.596569637341078	1.61884023872275e-15	1.18095504209509e-13		-8.10786624871989	0.5522754458318	2.97105671105554e-23	5.48221097825992e-21
Ma06_t19030	-0.922812932648032	1.94091981941983	0.00932945129859342	0.0381860617131203		-1.92814559047789	1.71085853881055	0.000490076705163866	0.00325285189671531
Ma06_t19130	0.576154161427116	6.86805623091367	0.000514909692411239	0.00354002075389467		0.481264386957277	6.84482123317011	0.00538589804473529	0.0235214586787375
Ma06_t19160	0.966929213769284	2.20882234311255	0.000265954262835002	0.00202852023961833		1.04234007153185	2.29137633457565	0.000113202982934354	0.000930421041865042
Ma06_t19170	0.72359984298205	5.08588154436888	0.00029191308503505	0.00219074681939918		-0.912142872647146	4.33244282880083	0.000436805424364264	0.00295857215326242
Ma06_t19270	0.956521806086984	1.65443585438742	0.00808916204184276	0.0341185043066921		0.847592466631804	1.61894774295759	0.0101014144007518	0.0389030625868126
Ma06_t19380	-0.753356172521952	4.61894192504569	5.42907684917631e-05	0.000521877361960352		-0.624925474887012	4.7003005734415	0.000935503192051373	0.00559654009878972
Ma06_t19710	1.26909061309055	0.938266491258445	0.00318335170409868	0.016129991593727		1.56513511182629	1.17403244632691	2.23739410369636e-05	0.000225527282370307
Ma06_t19810	-0.856788769888784	5.71019624063262	0.000264208040323779	0.00201751290212253		-1.28924760209565	5.60287098878136	2.94872918279966e-06	3.82338894039956e-05
Ma06_t19880	0.993200547761964	2.10625112413436	0.00181235662529483	0.0101427363957089		-1.80418079649212	0.992864627373192	8.77870788605583e-06	9.9464487554157e-05
Ma06_t20040	0.585361983970011	3.79446359812241	0.00216971383616095	0.0117544191893098		-0.643709880914571	3.22867832655232	0.00854245603065749	0.0340394930882038
Ma06_t20060	0.559533248933461	5.48123602642588	0.000783866093919773	0.00503668013581124		1.19170266806152	5.92153683926596	1.10524662348897e-08	2.46447668823423e-07
Ma06_t20070	-3.07942327159189	0.25248298947988	4.29458938787648e-09	1.08596421301982e-07		-2.16579131898139	0.383569512020374	1.21949813568542e-06	1.73028953477808e-05
Ma06_t20140	0.65871269486378	3.94487420967941	0.000611077517842471	0.00409440389219715		0.640605947558746	3.96713680555233	0.00153548025137138	0.00849162251750058
Ma06_t20230	-1.57798360754211	4.66407287440917	2.35251706908392e-07	4.0914743304048e-06		-1.24968584218854	4.78543404836026	0.000511118181191823	0.00337055529493935
Ma06_t20260	-0.640049030548657	8.49570148871987	0.00366624833594246	0.0181115388573543		-1.14507998690103	8.35206113454929	4.48435204764003e-05	0.000414448302113938
Ma06_t20430	-0.918374223910745	2.03372776788205	0.00496318922384031	0.0230838147533967		-1.445912782678	1.90919316809383	9.6859741511644e-06	0.000108307916954135
Ma06_t20710	1.2756479567207	3.74717600244261	3.6593414994858e-08	7.60634551965716e-07		1.52966095793311	3.96285428178072	1.23398799983926e-08	2.72630042666739e-07
Ma06_t21100	-1.02868788789327	4.69658170021704	1.07118373569679e-05	0.000125649380310126		-0.558333508970512	4.89882409162077	0.00509582464962149	0.0224793330505368
Ma06_t21200	-0.942438199886292	2.63379897021918	0.000729423103154199	0.00473369460582181		0.762631023676516	3.47437780582033	0.00257812992300333	0.012968982464937
Ma06_t21340	0.47776262932517	4.42946031853053	0.00892749516322607	0.0368946785210648		0.53484917282483	4.49577807769006	0.00550417866159923	0.0239233621113815
Ma06_t21380	-3.02788342731326	2.97687628121503	3.3031958835269e-24	6.4672203522552e-22		-4.41569766059246	2.90827072090418	2.47963559326082e-41	2.26501885743031e-38
Ma06_t21480	-0.617555304273416	4.07415291380345	0.00495945338667576	0.0230745003192409		-1.28281310295449	3.88148054713973	2.00230409210088e-08	4.26032412849417e-07
Ma06_t21490	0.407936037434102	6.83604451702811	0.0127837534022902	0.0488649155674392		0.461004059778985	6.89882686511689	0.00909002439403858	0.035784625679608
Ma06_t21530	1.37664645471185	1.50201456843327	1.57375479781142e-05	0.000175694755694005		1.59924719880262	1.69212691621771	1.22036814137268e-05	0.000133364488716841
Ma06_t22060	3.14624444787971	2.79488640467851	1.5466184418535e-10	5.22611792528339e-09		1.31688780837129	1.3778044404551	0.00115587733048984	0.00667521048281575
Ma06_t22070	-0.529387132271335	5.08534835276589	0.00218866933372051	0.0118426535966218		-0.743411986205756	5.03476384897846	0.000653654620121916	0.00413351895130808
Ma06_t22100	1.46678607608035	1.43189294043208	6.29277728456263e-06	7.8518172800398e-05		1.77182442971791	1.68531924387546	1.15426247476597e-07	2.0425125555478e-06
Ma06_t22130	-2.61040438754148	1.62359095665648	0.000183131766019869	0.0014729069276117		-9.07237536886321	1.45092128950111	1.17897260654977e-13	6.54737617348083e-12
Ma06_t22210	1.58330576559293	3.06930523233047	2.85361239931276e-06	3.86879518108456e-05		1.72588420895117	3.20983720040418	6.5869185345978e-07	9.90280771745151e-06
Ma06_t22270	1.93798882871835	2.75283033403741	2.31089628729714e-06	3.20647396778848e-05		2.17648272926005	2.97042226146255	1.82571667986465e-13	9.89023207558583e-12
Ma06_t22300	2.48960435819497	0.855967657390244	2.164724232091e-07	3.79211263999258e-06		3.52634815079852	1.764402983732	5.36652859243611e-24	1.07696471525479e-21
Ma06_t22340	-0.919756276380566	4.46517393982705	0.00216105959303329	0.011714467258181		-2.90758297274306	4.07134389704357	1.40625119808649e-19	1.59194847167996e-17
Ma06_t22410	-1.24343809632454	1.95241876347263	0.000324232407030081	0.00239349495480731		-1.38180551528359	1.94281104688609	3.70164744563572e-05	0.000350703293400895
Ma06_t22420	0.83142877495974	6.29646536132954	4.87646487633732e-06	6.27880223705193e-05		0.425692363772053	6.08352399493241	0.0132222456942378	0.0480133363180753
Ma06_t22440	0.673657856273644	4.3789411899163	0.00153274226062573	0.00880714893691871		0.607763350040953	4.37269368266711	0.00211570107166613	0.0110585874878524
Ma06_t22580	0.763660683542234	8.83242815833793	0.000284030751204565	0.00214064161118708		0.893387894386199	8.94763828148445	7.90527533477361e-05	0.000681010548351717
Ma06_t22890	0.977577731226427	2.87944706148103	0.000338057461751485	0.00248247546443927		1.36038640228672	3.1723625155748	2.31032318022164e-07	3.82263966546353e-06
Ma06_t23260	-0.434029962288321	4.70058416086028	0.0101247683764099	0.0406808823839846		-0.587746487838035	4.67008699493643	0.00103369035228992	0.00607419197696541
Ma06_t23330	1.28037420713151	6.09737753263537	1.17802911812179e-09	3.36921389132426e-08		1.00598220593733	5.94137961563894	5.33406149929717e-07	8.20553363045192e-06
Ma06_t23420	1.53337120359573	2.00030437529068	6.87835627190048e-08	1.34274188014585e-06		0.97622447891371	1.6591153204875	0.0023112675683701	0.0118999957018705
Ma06_t23460	2.46610694391429	2.63745961047284	7.75308576317682e-21	1.08433379418109e-18		1.21153176903318	1.72729103089976	1.56658494279921e-05	0.000165334004520921
Ma06_t23570	-1.06612971432445	6.8025113157726	2.04869390470459e-08	4.48975906177523e-07		-1.65770448191344	6.66935553420311	9.89076184044365e-16	7.17825427817404e-14
Ma06_t23580	-1.60486056510968	3.18200614304076	4.18108748373604e-07	6.89775814308795e-06		-1.426299597693	3.25704053515181	2.55026742985459e-07	4.18825692602902e-06
Ma06_t23620	-1.66952032205694	1.3724983274416	1.82159703381312e-07	3.24786291511625e-06		-5.43978771179551	1.06702288136018	1.23189527974536e-25	2.71940883003788e-23
Ma06_t23640	-1.04619493415521	5.80435048905053	7.05676833384307e-08	1.37354218147105e-06		-1.34241310288145	5.74726853316953	4.65305424252275e-05	0.000428281469369102
Ma06_t23670	1.7222003665202	1.97973928511657	7.52156080859848e-05	0.000690847187480344		2.95472575545979	3.01294098696153	1.03814342399457e-14	6.51668703829768e-13
Ma06_t23690	-1.32980379296837	3.16520737610006	0.000235099614997131	0.0018256043886056		-1.12734522644725	3.25591495859995	0.000878894342829978	0.00531186656207304
Ma06_t23880	-2.75199803590459	1.86521038622325	8.49615128670725e-15	5.69841360985274e-13		-2.79554149838217	1.88678390743982	8.01344313392172e-17	6.91453122532854e-15
Ma06_t23930	-1.68120439258002	-0.0874685468633018	0.000891909111622204	0.00561970277216385		-2.06922830067696	-0.133432486185107	3.59758328039219e-05	0.000342061617209597
Ma06_t24050	1.70822460515686	0.852742442477048	1.14882236291045e-05	0.000133462884193789		1.86057972716198	1.02182352349164	0.00733655662830807	0.0301902717089733
Ma06_t24060	0.902205285867082	2.91922934152771	0.00114617584520838	0.00691889009983302		-1.15459609613925	1.9993916551595	0.000100018315194408	0.000834851282253836
Ma06_t24120	-1.21406075692469	7.18216659462868	2.44702576167436e-05	0.000259589461976507		-1.90626165430798	7.03834627056139	1.88260090669803e-11	7.31233108774647e-10
Ma06_t24140	1.35246000264035	3.2780909398461	3.04915833873675e-08	6.49000312434399e-07		0.627368390601316	2.83839201390117	0.0068534969831513	0.0285994226659858
Ma06_t24190	-0.756264141947793	3.85641798107888	0.000126426746238308	0.00107723679106798		-0.700202609452811	3.9084603814476	0.00055659215503658	0.00361021698994099
Ma06_t24440	-1.06152631299568	3.65565281112578	5.26899581843492e-05	0.000509637325333093		-0.547948289138642	3.87069247342676	0.00638436779255269	0.0269904090049028
Ma06_t24570	1.01903284117759	1.5498575313071	0.00640320750221564	0.0283407922475891		0.949384472101248	1.53956931397004	0.00344000002534496	0.0164012960171685
Ma06_t24980	-0.657646120442597	7.39807421708817	9.62847603439747e-05	0.000853737700192812		-0.995956556552747	7.30848058117711	2.74619047839119e-08	5.63490207378642e-07
Ma06_t25030	-1.05313908854128	4.02667921831856	8.30573963837283e-05	0.000754029762533083		-1.174192616824	4.02143029508744	1.23702406814669e-05	0.000134850895330065
Ma06_t25140	-0.908115718184636	5.01888847905083	1.01409238760757e-06	1.53683767813471e-05		-0.514978088994476	5.19904706328524	0.00570443840442642	0.0245668303256797
Ma06_t25180	-2.05712266107654	0.270229089908007	4.23258847457462e-05	0.000420213025027958		-1.93964828437286	0.312964584848597	5.26293250789288e-05	0.000477285457494291
Ma06_t25190	3.53218849706016	1.7989375870353	1.96417614835953e-13	1.04600236604738e-11		2.87996487099225	1.27159842432178	6.30917016770722e-13	3.13564573625824e-11
Ma06_t25310	-1.17311919192768	5.21521641780664	0.000531951820690332	0.00363746305329262		-1.2384236307237	5.22682400048835	0.000344848137323174	0.00241947540036393
Ma06_t25490	-1.39482335375121	4.29917309658746	3.82443561788417e-07	6.35663215963806e-06		-0.815760390095144	4.51324768015455	0.00174021412636151	0.0094058910849452
Ma06_t25630	-1.65828024955084	1.57415092161401	0.00160825425878229	0.00918356983671373		-2.02821239957457	1.52764975833833	5.13227475032279e-06	6.2136178307153e-05
Ma06_t25660	-1.14070377316778	3.51329146474512	2.30580948456003e-06	3.20108389704796e-05		-1.29591725301959	3.49932117801146	2.30967804414108e-05	0.000232106871734815
Ma06_t25830	0.524493366467908	5.2904346459094	0.0108739859593119	0.0430801404759109		0.458828321049772	5.28443609149313	0.00905655204450293	0.0356740615106145
Ma06_t25940	-3.60292752836906	1.87612670381116	9.56733569014088e-13	4.52485697018439e-11		-3.4186404078579	1.91574284136861	2.92279467298094e-07	4.74416855926869e-06
Ma06_t25950	-1.19137848381245	2.47399860460671	0.00020771598463777	0.00163925712002072		-0.88021570882543	2.60347578231862	0.00941003565293752	0.0368363890123119
Ma06_t26130	-1.84783358806531	-0.0617767475944747	0.000118936683019152	0.00102191902508905		-2.0163659045191	-0.0708025885552859	3.34461241741967e-05	0.000321010083106692
Ma06_t26160	1.36346316651641	3.93945577038638	1.2133994355612e-09	3.45552799686503e-08		-2.56017514442108	2.39510208899023	2.93096831176107e-15	2.00623644905816e-13
Ma06_t26510	-7.43425218505471	-0.0287302334186206	9.68565158644037e-15	6.41210325470668e-13		-5.55324491189921	0.00750417800909427	1.93212174773046e-13	1.03607095338826e-11
Ma06_t26670	1.39673879625242	6.72572331880534	1.83892027548777e-06	2.63252312771037e-05		1.98604292738785	7.206691168434	3.61586151337883e-14	2.16217091398206e-12
Ma06_t26740	-2.26254782926289	0.636060941103949	1.16330456625387e-07	2.15255807405433e-06		-1.18228762566948	0.88603106042156	0.00096236810545298	0.00572493400257118
Ma06_t26790	0.851542247847987	7.4830251173361	5.14773778941764e-06	6.56774384853012e-05		0.510791835703605	7.30604199927178	0.0041485006064214	0.0191186118761487
Ma06_t26840	1.52730263971057	6.0914458949631	5.2596420400408e-06	6.69447842257009e-05		2.12992787957266	6.59284333805875	3.15939218807822e-07	5.09077244903844e-06
Ma06_t26850	1.0339031450842	7.25441443992503	0.00483776614574421	0.0226375062165388		1.51499945194263	7.62608492496311	0.000360479156472479	0.00251424245786097
Ma06_t26980	-0.50687427917512	5.65889708613672	0.00611503888204384	0.0273720448096323		-0.444054393518321	5.71799013122944	0.0127488190912095	0.0466974858581498
Ma06_t27050	-3.168973411368	3.37990115064613	8.02811468234628e-32	3.05378013781192e-29		-1.35079003380544	3.72906601919936	1.96523879429669e-09	5.24790077227009e-08
Ma06_t27520	1.46226002948985	6.94538295328798	2.67195267728032e-08	5.75150233936483e-07		1.47262913112233	6.98548891133117	0.00320463721371519	0.0154797300859437
Ma06_t27530	0.571072639989719	10.5370751173891	0.00404867092809634	0.0196078502732669		0.601947996329676	10.5878233293687	0.00718331789688614	0.0296950828789816
Ma06_t27540	1.04946790993383	4.24814784086138	7.56789497332819e-06	9.24359355297293e-05		1.92842451557031	4.92466299177922	5.33805629213421e-21	7.40340896223221e-19
Ma06_t27680	-1.52778704421844	3.03066461241973	4.02937899782179e-08	8.27857056905871e-07		-1.42411664512081	3.08897138998083	1.00931773395561e-10	3.41030953730665e-09
Ma06_t27750	-0.918002270907838	4.29107842765025	0.000247138757897667	0.00190643204279051		-1.01317359842978	4.29096462256908	7.54739037581503e-08	1.39811448290448e-06
Ma06_t27850	-2.18083512426421	4.98463915874094	1.117083772906e-06	1.67575152795313e-05		-1.81718928846614	5.08992041829557	3.50170145847609e-09	8.84271416921178e-08
Ma06_t27920	1.70311127692094	7.57487980057033	5.91032739160927e-17	5.33472160869085e-15		-1.24615700964564	6.02749645556064	4.65182548819559e-08	9.02760858478397e-07
Ma06_t28100	-0.643567642804282	3.10258704306302	0.0037570733946768	0.0184679362964087		-0.875454621417588	3.04993791257659	0.0011600574231646	0.00669497192584536
Ma06_t28160	-2.02754896907265	0.523332193279846	0.000194504697046317	0.00155101274421352		-2.3140065563426	0.501278385873005	6.67065378544135e-06	7.84312555598496e-05
Ma06_t28230	0.490855433955219	5.26275218384575	0.0062784760899627	0.0279373300212962		0.714659423095367	5.42971006434697	1.76000313183237e-05	0.000183120514384287
Ma06_t28270	0.643551562365743	4.69801427652994	0.0022967128369065	0.0123270656537612		0.790842321078554	4.82181689402048	7.90056476304457e-05	0.000680826156711291
Ma06_t28400	-0.6642122524525	6.51342022157124	0.000865804673867825	0.0054850775757979		-1.01440212015329	6.42068228793242	5.60022306491263e-08	1.06957396531749e-06
Ma06_t28410	-0.667430609545169	4.44293863884437	0.00197369484548347	0.0108919321555831		-0.509694038241064	4.53801765783525	0.00719794425653878	0.0297462626139957
Ma06_t28520	1.97672764051901	1.3899931900211	1.41641860193251e-09	3.96582314549494e-08		1.84846219023888	1.33145861458214	3.25511695090239e-09	8.28319385488994e-08
Ma06_t28650	-4.10823544098958	2.50799993800399	1.83796240561831e-20	2.4227438106138e-18		-6.01379639906688	2.47872697910191	4.98441627728592e-30	1.69278445109364e-27
Ma06_t28700	-0.704797169936443	4.12376560787302	0.0026471296577816	0.0138233224941657		-0.974016505951113	4.06060768652918	0.000168153158450857	0.00131242697918774
Ma06_t28740	0.987461066251654	3.06049434542186	1.1909456710646e-05	0.000137755475166973		1.08684461626658	3.1589050764063	4.4221086383965e-05	0.000409654146530956
Ma06_t28790	0.743504146472566	4.18709426578823	0.00646973267433642	0.0285403532007216		0.943096143173842	4.34816299402337	0.00040730285901782	0.00279230143255229
Ma06_t28840	0.565030485242352	6.35300041914579	0.0120401986559956	0.046577708791689		0.531969690392683	6.36606407965172	0.00201415366212938	0.0106263554092426
Ma06_t28880	0.695047617823545	5.67192361296007	4.19721341591119e-05	0.000417011946363683		1.05353640509681	5.93626579693357	6.60367848001882e-11	2.29870490060051e-09
Ma06_t29040	-0.728410517848994	5.58771066634824	0.00194239003885866	0.0107591687756926		-1.02875096011726	5.51386033363376	2.14786616227598e-05	0.000217745788896635
Ma06_t29090	0.784640901684267	5.41931557588338	5.41961201950978e-05	0.000521155685241917		0.550024093752794	5.30865646166089	0.00717771261565228	0.0296765424049678
Ma06_t29100	1.3544551667253	2.73789483597924	0.000503941856174045	0.00348350462210444		0.907768874787164	2.46812631471744	0.0136338064155219	0.0491975932362316
Ma06_t29130	0.476341494462358	4.21096448456756	0.0106679672468501	0.0424851875384201		0.732420267055225	4.39663810807483	9.82502885770076e-05	0.000821543606188425
Ma06_t29280	0.947682240605015	4.74566613602862	1.95130853422472e-06	2.77793449199187e-05		0.712966852103443	4.62868383363111	0.000204465230376909	0.00155506286324557
Ma06_t29350	-0.525834674382051	6.18284795069497	0.000850795589793483	0.00540284621259983		-0.795177328923682	6.11151575279247	9.91758238088538e-07	1.43718138550139e-05
Ma06_t29480	-1.47254615788921	5.21306057707383	5.46427626127262e-09	1.34470687623758e-07		-1.24448224437044	5.30993767452539	4.44356987354409e-07	6.94865206317491e-06
Ma06_t29690	-0.792607919270878	5.52706381158072	0.00933648188071865	0.0381936554060371		-0.916418160839075	5.51486630293078	0.0102672600684201	0.0393603066877638
Ma06_t29730	-1.21821364059492	6.01862401231452	9.00543884279246e-11	3.17179656173327e-09		-1.48866083020509	5.97577141976214	4.09526038044687e-07	6.46889967072377e-06
Ma06_t29780	-2.36777191114568	4.58894976584666	5.63559022540023e-05	0.00053919820672559		-2.31681093660147	4.63050325253461	2.4306815115889e-07	4.00676746994338e-06
Ma06_t29870	1.11750332110876	2.23254089412785	0.000624021025056404	0.00416436286570849		1.06144735226463	2.22874064700909	4.99947108145134e-05	0.000456361092169696
Ma06_t30010	-1.05453370152023	3.90365113123297	0.000296605712344089	0.00222095621557538		-2.50926841275341	3.60864368227288	5.63914140723422e-16	4.31736577681024e-14
Ma06_t30300	-0.788240312517334	4.57575907557922	0.00806660670406364	0.0340287605686157		-2.80373284695479	4.14852608712843	3.69291761597847e-08	7.32225955443635e-07
Ma06_t30710	-0.985881084811732	4.36796734589773	1.62363363554833e-07	2.91914198607329e-06		-0.722251934127901	4.49250485995248	4.9320828898881e-05	0.0004518120189831
Ma06_t30730	-1.17761907616432	3.08104847662335	9.80643546406393e-05	0.000867783174149652		-1.84949339785863	2.94194441250114	9.47698314234654e-09	2.14936030343116e-07
Ma06_t30820	-2.28838938587625	3.17234834158557	7.11522654050195e-06	8.76710490948382e-05		-1.99267379028508	3.25670272663183	0.000572075462565135	0.00369706733431335
Ma06_t30890	0.54583893768767	6.4187669830871	0.00457898252655687	0.021698623907213		0.533344134319507	6.44440400655371	0.00180525780010848	0.00970793323688056
Ma06_t30900	-0.495713546531624	5.02910236810555	0.00309683087982427	0.0157635855165515		-0.523154395382135	5.0505555017779	0.0134271748715435	0.0485814213682857
Ma06_t30910	-1.8240464131643	1.57983195761078	1.34696356610932e-07	2.4548664527579e-06		-1.30680953046271	1.72908114278003	0.000283482212396993	0.0020422746277934
Ma06_t30960	1.90707805721435	0.307380536281011	1.48894712924025e-05	0.000167566336476247		2.04375415047771	0.44066393548649	4.04370142907787e-06	5.05271938001286e-05
Ma06_t30990	-0.816587953020132	3.77923068180655	0.000108104996103413	0.000944393612613374		-0.632640415903691	3.87885631827324	0.0017774739878213	0.00958731017691108
Ma06_t31080	-3.09021775687363	2.45244316287196	2.12658676068531e-11	8.31730610978575e-10		-1.83427933310952	2.67070918466377	7.56572382511588e-06	8.77094197493741e-05
Ma06_t31260	1.89113885387006	2.0004954119177	2.88796362174698e-10	9.22036059427541e-09		1.8187394516515	1.9827146070814	1.58618644024294e-10	5.12415595146774e-09
[truncated: 1,676 more rows]
